# Supplementary material for: Polygenic architecture of flowering time and its relationship with local environments in the grass Brachypodium distachyon
Source: Genetics. 2024 Mar 20;227(1):iyae042. doi: 10.1093/genetics/iyae042 (PMC11075549; doi:10.1093/genetics/iyae042)
Supplement: iyae042_Supplementary_Data [file iyae042_supplementary_data.zip]

Archive with 8 entries (8 files):
- Supplemental_Figures_GENETICS-2024-306789.pdf
- Table_S1_GENETICS-2024-306789.xls
- Table_S2_GENETICS-2024-306789.csv
- Table_S3_GENETICS-2024-306789.csv
- Table_S4_GENETICS-2024-306789.xlsx
- Table_S5_GENETICS-2024-306789.xlsx
- Table_S6_GENETICS-2024-306789.csv
- Table_S7_GENETICS-2024-306789.xlsx
