# Supplementary material for: Polygenic architecture of flowering time and its relationship with local environments in the grass Brachypodium distachyon
Source: Genetics. 2024 Mar 20;227(1):iyae042. doi: 10.1093/genetics/iyae042 (PMC11075549; doi:10.1093/genetics/iyae042)
Supplement: iyae042_Supplementary_Data [file iyae042_supplementary_data.zip › Table_S1_GENETICS-2024-306789.xls]

## Sheet: raw_results
Table S1: raw results of the flowering time experiment.
LN	number	Date_sowed	Germinated	out_of_vern_mm.dd.yy	vrn_time_in_days	vernalization_week	latitude	longitude	source	cluster	day_of_flowering_mm.dd.yy	days_to_flower_after_vrn	days_to_flower_including_vern
Shf28	1	13/10/2021	16-18/10	2021-10-29	14	vrn2	43.9658	3.88525	ar_cs	B_West	na	NA	NA
Shf28	2	13/10/2021	16-18/10	2021-10-29	14	vrn2	43.9658	3.88525	ar_cs	B_West	2022-03-19	141	155
Shf28	3	13/10/2021	16-18/10	2021-10-29	14	vrn2	43.9658	3.88525	ar_cs	B_West	na	NA	NA
Shf28	4	13/10/2021	16-18/10	2021-12-13	28	vrn4	43.9658	3.88525	ar_cs	B_West	na	NA	NA
Shf28	5	13/10/2021	16-18/10	2021-12-13	28	vrn4	43.9658	3.88525	ar_cs	B_West	2022-05-12	150	178
Shf28	6	13/10/2021	16-18/10	2021-12-13	28	vrn4	43.9658	3.88525	ar_cs	B_West	2022-04-26	134	162
Shf28	7	13/10/2021	16-18/10	2021-12-27	42	vrn6	43.9658	3.88525	ar_cs	B_West	2022-02-21	56	98
Shf28	8	13/10/2021	16-18/10	2021-12-27	42	vrn6	43.9658	3.88525	ar_cs	B_West	2022-02-27	62	104
Shf28	9	13/10/2021	16-18/10	2021-12-27	42	vrn6	43.9658	3.88525	ar_cs	B_West	2022-03-29	92	134
Shf28	10	13/10/2021	16-18/10	2022-01-10	56	vrn8	43.9658	3.88525	ar_cs	B_West	2022-03-09	58	114
Shf28	11	13/10/2021	16-18/10	2022-01-10	56	vrn8	43.9658	3.88525	ar_cs	B_West	2022-03-11	60	116
Shf28	12	13/10/2021	16-18/10	2022-01-10	56	vrn8	43.9658	3.88525	ar_cs	B_West	2022-03-11	60	116
Shf28	13	13/10/2021	16-18/10	2022-01-24	70	vrn10	43.9658	3.88525	ar_cs	B_West	2022-03-01	36	106
Shf28	14	13/10/2021	16-18/10	2022-01-24	70	vrn10	43.9658	3.88525	ar_cs	B_West	2022-03-09	44	114
Shf28	15	13/10/2021	26-27/10	2022-01-24	70	vrn10	43.9658	3.88525	ar_cs	B_West	2022-03-15	50	120
Tso17	16	13/10/2021	16-18/10	2021-10-29	14	vrn2	43.6589	3.17473	ar_cs	B_West	2022-03-07	129	143
Tso17	17	13/10/2021	16-18/10	2021-10-29	14	vrn2	43.6589	3.17473	ar_cs	B_West	2022-03-29	151	165
Tso17	18	13/10/2021	16-18/10	2021-10-29	14	vrn2	43.6589	3.17473	ar_cs	B_West	2022-03-29	151	165
Tso17	19	13/10/2021	16-18/10	2021-12-13	28	vrn4	43.6589	3.17473	ar_cs	B_West	2022-03-15	92	120
Tso17	20	13/10/2021	16-18/10	2021-12-13	28	vrn4	43.6589	3.17473	ar_cs	B_West	2022-03-29	106	134
Tso17	21	13/10/2021	16-18/10	2021-12-13	28	vrn4	43.6589	3.17473	ar_cs	B_West	2022-02-01	50	78
Tso17	22	13/10/2021	16-18/10	2021-12-27	42	vrn6	43.6589	3.17473	ar_cs	B_West	2022-02-01	36	78
Tso17	23	13/10/2021	16-18/10	2021-12-27	42	vrn6	43.6589	3.17473	ar_cs	B_West	2022-02-11	46	88
Tso17	24	13/10/2021	16-18/10	2021-12-27	42	vrn6	43.6589	3.17473	ar_cs	B_West	2022-02-03	38	80
Tso17	25	13/10/2021	16-18/10	2022-01-10	56	vrn8	43.6589	3.17473	ar_cs	B_West	2022-02-13	34	90
Tso17	26	13/10/2021	16-18/10	2022-01-10	56	vrn8	43.6589	3.17473	ar_cs	B_West	2022-02-17	38	94
Tso17	27	13/10/2021	16-18/10	2022-01-10	56	vrn8	43.6589	3.17473	ar_cs	B_West	2022-02-15	36	92
Tso17	28	13/10/2021	16-18/10	2022-01-24	70	vrn10	43.6589	3.17473	ar_cs	B_West	2022-02-21	28	98
Tso17	29	13/10/2021	16-18/10	2022-01-24	70	vrn10	43.6589	3.17473	ar_cs	B_West	2022-03-01	36	106
Tso17	30	13/10/2021	16-18/10	2022-01-24	70	vrn10	43.6589	3.17473	ar_cs	B_West	2022-02-25	32	102
MonSV10	31	13/10/2021	16-18/10	2021-10-29	14	vrn2	43.5602	5.68856	roulin	B_West	na	NA	NA
MonSV10	32	13/10/2021	16-18/10	2021-10-29	14	vrn2	43.5602	5.68856	roulin	B_West	na	NA	NA
MonSV10	33	13/10/2021	16-18/10	2021-10-29	14	vrn2	43.5602	5.68856	roulin	B_West	na	NA	NA
MonSV10	34	13/10/2021	16-18/10	2021-12-13	28	vrn4	43.5602	5.68856	roulin	B_West	na	NA	NA
MonSV10	35	13/10/2021	16-18/10	2021-12-13	28	vrn4	43.5602	5.68856	roulin	B_West	na	NA	NA
MonSV10	36	13/10/2021	16-18/10	2021-12-13	28	vrn4	43.5602	5.68856	roulin	B_West	na	NA	NA
MonSV10	37	13/10/2021	16-18/10	2021-12-27	42	vrn6	43.5602	5.68856	roulin	B_West	2022-03-31	94	136
MonSV10	38	13/10/2021	16-18/10	2021-12-27	42	vrn6	43.5602	5.68856	roulin	B_West	2022-04-10	104	146
MonSV10	39	13/10/2021	16-18/10	2021-12-27	42	vrn6	43.5602	5.68856	roulin	B_West	2022-04-10	104	146
MonSV10	40	13/10/2021	16-18/10	2022-01-10	56	vrn8	43.5602	5.68856	roulin	B_West	2022-03-09	58	114
MonSV10	41	13/10/2021	16-18/10	2022-01-10	56	vrn8	43.5602	5.68856	roulin	B_West	2022-03-05	54	110
MonSV10	42	13/10/2021	16-18/10	2022-01-10	56	vrn8	43.5602	5.68856	roulin	B_West	2022-03-25	74	130
MonSV10	43	13/10/2021	16-18/10	2022-01-24	70	vrn10	43.5602	5.68856	roulin	B_West	2022-03-11	46	116
MonSV10	44	13/10/2021	16-18/10	2022-01-24	70	vrn10	43.5602	5.68856	roulin	B_West	2022-03-05	40	110
MonSV10	45	13/10/2021	16-18/10	2022-01-24	70	vrn10	43.5602	5.68856	roulin	B_West	2022-03-03	38	108
Lam6	46	13/10/2021	16-18/10	2021-10-29	14	vrn2	43.8151	3.74088	ar_cs	B_West	2022-04-26	179	193
Lam6	47	13/10/2021	16-18/10	2021-10-29	14	vrn2	43.8151	3.74088	ar_cs	B_West	2022-03-11	133	147
Lam6	48	13/10/2021	16-18/10	2021-10-29	14	vrn2	43.8151	3.74088	ar_cs	B_West	na	NA	NA
Lam6	49	13/10/2021	16-18/10	2021-12-13	28	vrn4	43.8151	3.74088	ar_cs	B_West	na	NA	NA
Lam6	50	13/10/2021	16-18/10	2021-12-13	28	vrn4	43.8151	3.74088	ar_cs	B_West	2022-05-16	154	182
Lam6	51	13/10/2021	16-18/10	2021-12-13	28	vrn4	43.8151	3.74088	ar_cs	B_West	2022-05-12	150	178
Lam6	52	13/10/2021	16-18/10	2021-12-27	42	vrn6	43.8151	3.74088	ar_cs	B_West	2022-02-21	56	98
Lam6	53	13/10/2021	16-18/10	2021-12-27	42	vrn6	43.8151	3.74088	ar_cs	B_West	2022-02-21	56	98
Lam6	54	13/10/2021	16-18/10	2021-12-27	42	vrn6	43.8151	3.74088	ar_cs	B_West	2022-03-11	74	116
Lam6	55	13/10/2021	16-18/10	2022-01-10	56	vrn8	43.8151	3.74088	ar_cs	B_West	2022-03-09	58	114
Lam6	56	13/10/2021	16-18/10	2022-01-10	56	vrn8	43.8151	3.74088	ar_cs	B_West	2022-02-19	40	96
Lam6	57	13/10/2021	16-18/10	2022-01-10	56	vrn8	43.8151	3.74088	ar_cs	B_West	2022-03-09	58	114
Lam6	58	13/10/2021	16-18/10	2022-01-24	70	vrn10	43.8151	3.74088	ar_cs	B_West	2022-02-25	32	102
Lam6	59	13/10/2021	16-18/10	2022-01-24	70	vrn10	43.8151	3.74088	ar_cs	B_West	2022-03-03	38	108
Lam6	60	13/10/2021	16-18/10	2022-01-24	70	vrn10	43.8151	3.74088	ar_cs	B_West	2022-03-11	46	116
MonSV9	61	13/10/2021	16-18/10	2021-10-29	14	vrn2	43.5575	5.6872	roulin	B_West	na	NA	NA
MonSV9	62	13/10/2021	16-18/10	2021-10-29	14	vrn2	43.5575	5.6872	roulin	B_West	na	NA	NA
MonSV9	63	13/10/2021	16-18/10	2021-10-29	14	vrn2	43.5575	5.6872	roulin	B_West	na	NA	NA
MonSV9	64	13/10/2021	16-18/10	2021-12-13	28	vrn4	43.5575	5.6872	roulin	B_West	na	NA	NA
MonSV9	65	13/10/2021	16-18/10	2021-12-13	28	vrn4	43.5575	5.6872	roulin	B_West	2022-04-06	114	142
MonSV9	66	13/10/2021	16-18/10	2021-12-13	28	vrn4	43.5575	5.6872	roulin	B_West	2022-04-08	116	144
MonSV9	67	13/10/2021	16-18/10	2021-12-27	42	vrn6	43.5575	5.6872	roulin	B_West	2022-03-03	66	108
MonSV9	68	13/10/2021	16-18/10	2021-12-27	42	vrn6	43.5575	5.6872	roulin	B_West	2022-03-29	92	134
MonSV9	69	13/10/2021	16-18/10	2021-12-27	42	vrn6	43.5575	5.6872	roulin	B_West	2022-03-07	70	112
MonSV9	70	13/10/2021	16-18/10	2022-01-10	56	vrn8	43.5575	5.6872	roulin	B_West	2022-03-15	64	120
MonSV9	71	13/10/2021	16-18/10	2022-01-10	56	vrn8	43.5575	5.6872	roulin	B_West	2022-02-27	48	104
MonSV9	72	13/10/2021	16-18/10	2022-01-10	56	vrn8	43.5575	5.6872	roulin	B_West	2022-03-19	68	124
MonSV9	73	13/10/2021	16-18/10	2022-01-24	70	vrn10	43.5575	5.6872	roulin	B_West	2022-03-05	40	110
MonSV9	74	13/10/2021	16-18/10	2022-01-24	70	vrn10	43.5575	5.6872	roulin	B_West	2022-03-03	38	108
MonSV9	75	13/10/2021	16-18/10	2022-01-24	70	vrn10	43.5575	5.6872	roulin	B_West	2022-03-01	36	106
Shf8	76	13/10/2021	16-18/10	2021-10-29	14	vrn2	43.9617	3.87607	ar_cs	B_West	2022-03-23	145	159
Shf8	77	13/10/2021	16-18/10	2021-10-29	14	vrn2	43.9617	3.87607	ar_cs	B_West	2022-05-18	201	215
Shf8	78	13/10/2021	16-18/10	2021-10-29	14	vrn2	43.9617	3.87607	ar_cs	B_West	na	NA	NA
Shf8	79	13/10/2021	16-18/10	2021-12-13	28	vrn4	43.9617	3.87607	ar_cs	B_West	na	NA	NA
Shf8	80	13/10/2021	16-18/10	2021-12-13	28	vrn4	43.9617	3.87607	ar_cs	B_West	2022-03-29	106	134
Shf8	81	13/10/2021	16-18/10	2021-12-13	28	vrn4	43.9617	3.87607	ar_cs	B_West	2022-05-14	152	180
Shf8	82	13/10/2021	16-18/10	2021-12-27	42	vrn6	43.9617	3.87607	ar_cs	B_West	2022-03-29	92	134
Shf8	83	13/10/2021	16-18/10	2021-12-27	42	vrn6	43.9617	3.87607	ar_cs	B_West	2022-03-17	80	122
Shf8	84	13/10/2021	16-18/10	2021-12-27	42	vrn6	43.9617	3.87607	ar_cs	B_West	2022-03-29	92	134
Shf8	85	13/10/2021	16-18/10	2022-01-10	56	vrn8	43.9617	3.87607	ar_cs	B_West	2022-03-05	54	110
Shf8	86	13/10/2021	16-18/10	2022-01-10	56	vrn8	43.9617	3.87607	ar_cs	B_West	2022-03-27	76	132
Shf8	87	13/10/2021	16-18/10	2022-01-10	56	vrn8	43.9617	3.87607	ar_cs	B_West	2022-03-15	64	120
Shf8	88	13/10/2021	16-18/10	2022-01-24	70	vrn10	43.9617	3.87607	ar_cs	B_West	na	NA	NA
Shf8	89	13/10/2021	16-18/10	2022-01-24	70	vrn10	43.9617	3.87607	ar_cs	B_West	na	NA	NA
Shf8	90	13/10/2021	16-18/10	2022-01-24	70	vrn10	43.9617	3.87607	ar_cs	B_West	2022-03-17	52	122
Tso22	91	13/10/2021	16-18/10	2021-10-29	14	vrn2	43.6623	3.18115	ar_cs	B_West	2022-03-17	139	153
Tso22	92	13/10/2021	16-18/10	2021-10-29	14	vrn2	43.6623	3.18115	ar_cs	B_West	2022-03-23	145	159
Tso22	93	13/10/2021	16-18/10	2021-10-29	14	vrn2	43.6623	3.18115	ar_cs	B_West	2022-04-26	179	193
Tso22	94	13/10/2021	16-18/10	2021-12-13	28	vrn4	43.6623	3.18115	ar_cs	B_West	2022-04-10	118	146
Tso22	95	13/10/2021	16-18/10	2021-12-13	28	vrn4	43.6623	3.18115	ar_cs	B_West	2022-03-15	92	120
Tso22	96	13/10/2021	16-18/10	2021-12-13	28	vrn4	43.6623	3.18115	ar_cs	B_West	2022-04-20	128	156
Tso22	97	13/10/2021	16-18/10	2021-12-27	42	vrn6	43.6623	3.18115	ar_cs	B_West	2022-01-26	30	72
Tso22	98	13/10/2021	16-18/10	2021-12-27	42	vrn6	43.6623	3.18115	ar_cs	B_West	2022-02-13	48	90
Tso22	99	13/10/2021	16-18/10	2021-12-27	42	vrn6	43.6623	3.18115	ar_cs	B_West	2022-01-22	26	68
Tso22	100	13/10/2021	16-18/10	2022-01-10	56	vrn8	43.6623	3.18115	ar_cs	B_West	2022-02-07	28	84
Tso22	101	13/10/2021	16-18/10	2022-01-10	56	vrn8	43.6623	3.18115	ar_cs	B_West	2022-02-13	34	90
Tso22	102	13/10/2021	16-18/10	2022-01-10	56	vrn8	43.6623	3.18115	ar_cs	B_West	2022-02-11	32	88
Tso22	103	13/10/2021	16-18/10	2022-01-24	70	vrn10	43.6623	3.18115	ar_cs	B_West	2022-02-27	34	104
Tso22	104	13/10/2021	16-18/10	2022-01-24	70	vrn10	43.6623	3.18115	ar_cs	B_West	2022-02-23	30	100
Tso22	105	13/10/2021	16-18/10	2022-01-24	70	vrn10	43.6623	3.18115	ar_cs	B_West	2022-02-23	30	100
MonSV1	106	13/10/2021	16-18/10	2021-10-29	14	vrn2	43.5505	5.67219	roulin	B_West	na	NA	NA
MonSV1	107	13/10/2021	16-18/10	2021-10-29	14	vrn2	43.5505	5.67219	roulin	B_West	na	NA	NA
MonSV1	108	2021-10-13	16-18/10	2021-10-29	14	vrn2	43.5505	5.67219	roulin	B_West	2022-03-07	129	143
MonSV1	109	13/10/2021	19-20/10	2021-12-13	28	vrn4	43.5505	5.67219	roulin	B_West	2022-05-28	166	194
MonSV1	110	13/10/2021	16-18/10	2021-12-13	28	vrn4	43.5505	5.67219	roulin	B_West	2022-03-31	108	136
MonSV1	111	13/10/2021	16-18/10	2021-12-13	28	vrn4	43.5505	5.67219	roulin	B_West	na	NA	NA
MonSV1	112	13/10/2021	16-18/10	2021-12-27	42	vrn6	43.5505	5.67219	roulin	B_West	2022-03-17	80	122
MonSV1	113	13/10/2021	16-18/10	2021-12-27	42	vrn6	43.5505	5.67219	roulin	B_West	2022-03-27	90	132
MonSV1	114	13/10/2021	16-18/10	2021-12-27	42	vrn6	43.5505	5.67219	roulin	B_West	2022-04-02	96	138
MonSV1	115	13/10/2021	16-18/10	2022-01-10	56	vrn8	43.5505	5.67219	roulin	B_West	2022-03-15	64	120
MonSV1	116	13/10/2021	16-18/10	2022-01-10	56	vrn8	43.5505	5.67219	roulin	B_West	2022-03-07	56	112
MonSV1	117	13/10/2021	16-18/10	2022-01-10	56	vrn8	43.5505	5.67219	roulin	B_West	2022-03-21	70	126
MonSV1	118	13/10/2021	16-18/10	2022-01-24	70	vrn10	43.5505	5.67219	roulin	B_West	2022-03-11	46	116
MonSV1	119	13/10/2021	16-18/10	2022-01-24	70	vrn10	43.5505	5.67219	roulin	B_West	2022-03-13	48	118
MonSV1	120	13/10/2021	16-18/10	2022-01-24	70	vrn10	43.5505	5.67219	roulin	B_West	2022-03-11	46	116
Bd30-1	121	13/10/2021	16-18/10	2021-10-29	14	vrn2	36.9905	-3.5587	Gordon_et_al_2017	B_West	2022-02-21	115	129
Bd30-1	122	13/10/2021	16-18/10	2021-10-29	14	vrn2	36.9905	-3.5587	Gordon_et_al_2017	B_West	2022-03-01	123	137
Bd30-1	123	13/10/2021	16-18/10	2021-10-29	14	vrn2	36.9905	-3.5587	Gordon_et_al_2017	B_West	2022-02-13	107	121
Bd30-1	124	13/10/2021	16-18/10	2021-12-13	28	vrn4	36.9905	-3.5587	Gordon_et_al_2017	B_West	2022-01-20	38	66
Bd30-1	125	13/10/2021	16-18/10	2021-12-13	28	vrn4	36.9905	-3.5587	Gordon_et_al_2017	B_West	2022-01-08	26	54
Bd30-1	126	13/10/2021	16-18/10	2021-12-13	28	vrn4	36.9905	-3.5587	Gordon_et_al_2017	B_West	2022-01-08	26	54
Bd30-1	127	13/10/2021	16-18/10	2021-12-27	42	vrn6	36.9905	-3.5587	Gordon_et_al_2017	B_West	2022-01-18	22	64
Bd30-1	128	13/10/2021	16-18/10	2021-12-27	42	vrn6	36.9905	-3.5587	Gordon_et_al_2017	B_West	2022-01-20	24	66
Bd30-1	129	13/10/2021	16-18/10	2021-12-27	42	vrn6	36.9905	-3.5587	Gordon_et_al_2017	B_West	2022-01-20	24	66
Bd30-1	130	13/10/2021	16-18/10	2022-01-10	56	vrn8	36.9905	-3.5587	Gordon_et_al_2017	B_West	2022-02-05	26	82
Bd30-1	131	13/10/2021	16-18/10	2022-01-10	56	vrn8	36.9905	-3.5587	Gordon_et_al_2017	B_West	2022-02-03	24	80
Bd30-1	132	13/10/2021	16-18/10	2022-01-10	56	vrn8	36.9905	-3.5587	Gordon_et_al_2017	B_West	2022-02-03	24	80
Bd30-1	133	13/10/2021	16-18/10	2022-01-24	70	vrn10	36.9905	-3.5587	Gordon_et_al_2017	B_West	2022-02-21	28	98
Bd30-1	134	13/10/2021	16-18/10	2022-01-24	70	vrn10	36.9905	-3.5587	Gordon_et_al_2017	B_West	2022-02-19	26	96
Bd30-1	135	13/10/2021	16-18/10	2022-01-24	70	vrn10	36.9905	-3.5587	Gordon_et_al_2017	B_West	2022-02-21	28	98
AB3-3	136	13/10/2021	16-18/10	2021-10-29	14	vrn2	39.1758	-1.96583	67Gordon	B_West	2022-03-09	131	145
AB3-3	137	13/10/2021	16-18/10	2021-10-29	14	vrn2	39.1758	-1.96583	67Gordon	B_West	2022-02-19	113	127
AB3-3	138	13/10/2021	16-18/10	2021-10-29	14	vrn2	39.1758	-1.96583	67Gordon	B_West	2022-04-04	157	171
AB3-3	139	13/10/2021	16-18/10	2021-12-13	28	vrn4	39.1758	-1.96583	67Gordon	B_West	2022-01-10	28	56
AB3-3	140	13/10/2021	16-18/10	2021-12-13	28	vrn4	39.1758	-1.96583	67Gordon	B_West	2022-01-10	28	56
AB3-3	141	13/10/2021	16-18/10	2021-12-13	28	vrn4	39.1758	-1.96583	67Gordon	B_West	2022-01-12	30	58
AB3-3	142	13/10/2021	16-18/10	2021-12-27	42	vrn6	39.1758	-1.96583	67Gordon	B_West	2022-01-26	30	72
AB3-3	143	13/10/2021	16-18/10	2021-12-27	42	vrn6	39.1758	-1.96583	67Gordon	B_West	2022-01-24	28	70
AB3-3	144	13/10/2021	16-18/10	2021-12-27	42	vrn6	39.1758	-1.96583	67Gordon	B_West	2022-01-22	26	68
AB3-3	145	13/10/2021	16-18/10	2022-01-10	56	vrn8	39.1758	-1.96583	67Gordon	B_West	2022-02-09	30	86
AB3-3	146	13/10/2021	16-18/10	2022-01-10	56	vrn8	39.1758	-1.96583	67Gordon	B_West	2022-02-05	26	82
AB3-3	147	13/10/2021	16-18/10	2022-01-10	56	vrn8	39.1758	-1.96583	67Gordon	B_West	2022-02-07	28	84
AB3-3	148	13/10/2021	16-18/10	2022-01-24	70	vrn10	39.1758	-1.96583	67Gordon	B_West	2022-02-19	26	96
AB3-3	149	13/10/2021	16-18/10	2022-01-24	70	vrn10	39.1758	-1.96583	67Gordon	B_West	2022-02-23	30	100
AB3-3	150	13/10/2021	16-18/10	2022-01-24	70	vrn10	39.1758	-1.96583	67Gordon	B_West	2022-02-21	28	98
S22B	151	13/10/2021	16-18/10	2021-10-29	14	vrn2	42.3495	0.791267	67Gordon	B_West	na	NA	NA
S22B	152	13/10/2021	16-18/10	2021-10-29	14	vrn2	42.3495	0.791267	67Gordon	B_West	na	NA	NA
S22B	153	13/10/2021	16-18/10	2021-10-29	14	vrn2	42.3495	0.791267	67Gordon	B_West	na	NA	NA
S22B	154	13/10/2021	16-18/10	2021-12-13	28	vrn4	42.3495	0.791267	67Gordon	B_West	2022-04-24	132	160
S22B	155	13/10/2021	16-18/10	2021-12-13	28	vrn4	42.3495	0.791267	67Gordon	B_West	na	NA	NA
S22B	156	13/10/2021	16-18/10	2021-12-13	28	vrn4	42.3495	0.791267	67Gordon	B_West	2022-05-22	160	188
S22B	157	13/10/2021	16-18/10	2021-12-27	42	vrn6	42.3495	0.791267	67Gordon	B_West	2022-03-29	92	134
S22B	158	13/10/2021	16-18/10	2021-12-27	42	vrn6	42.3495	0.791267	67Gordon	B_West	2022-03-25	88	130
S22B	159	13/10/2021	16-18/10	2021-12-27	42	vrn6	42.3495	0.791267	67Gordon	B_West	2022-03-03	66	108
S22B	160	13/10/2021	16-18/10	2022-01-10	56	vrn8	42.3495	0.791267	67Gordon	B_West	2022-03-19	68	124
S22B	161	13/10/2021	16-18/10	2022-01-10	56	vrn8	42.3495	0.791267	67Gordon	B_West	2022-03-29	78	134
S22B	162	13/10/2021	16-18/10	2022-01-10	56	vrn8	42.3495	0.791267	67Gordon	B_West	2022-03-17	66	122
S22B	163	13/10/2021	16-18/10	2022-01-24	70	vrn10	42.3495	0.791267	67Gordon	B_West	na	NA	NA
S22B	164	13/10/2021	16-18/10	2022-01-24	70	vrn10	42.3495	0.791267	67Gordon	B_West	2022-03-13	48	118
S22B	165	13/10/2021	16-18/10	2022-01-24	70	vrn10	42.3495	0.791267	67Gordon	B_West	2022-03-25	60	130
S22C	166	13/10/2021	16-18/10	2021-10-29	14	vrn2	42.3495	0.791267	67Gordon	B_West	2022-03-31	153	167
S22C	167	13/10/2021	16-18/10	2021-10-29	14	vrn2	42.3495	0.791267	67Gordon	B_West	2022-03-25	147	161
S22C	168	13/10/2021	16-18/10	2021-10-29	14	vrn2	42.3495	0.791267	67Gordon	B_West	2022-03-21	143	157
S22C	169	13/10/2021	16-18/10	2021-12-13	28	vrn4	42.3495	0.791267	67Gordon	B_West	2022-02-03	52	80
S22C	170	13/10/2021	16-18/10	2021-12-13	28	vrn4	42.3495	0.791267	67Gordon	B_West	2022-02-27	76	104
S22C	171	13/10/2021	16-18/10	2021-12-13	28	vrn4	42.3495	0.791267	67Gordon	B_West	2022-03-11	88	116
S22C	172	13/10/2021	16-18/10	2021-12-27	42	vrn6	42.3495	0.791267	67Gordon	B_West	2022-01-28	32	74
S22C	173	13/10/2021	16-18/10	2021-12-27	42	vrn6	42.3495	0.791267	67Gordon	B_West	2022-01-30	34	76
S22C	174	13/10/2021	16-18/10	2021-12-27	42	vrn6	42.3495	0.791267	67Gordon	B_West	2022-02-01	36	78
S22C	175	13/10/2021	NA	NA		vrn8	42.3495	0.791267	67Gordon	B_West	na	NA	NA
S22C	176	13/10/2021	16-18/10	2022-01-10	56	vrn8	42.3495	0.791267	67Gordon	B_West	2022-02-13	34	90
S22C	177	13/10/2021	NA	NA		vrn8	42.3495	0.791267	67Gordon	B_West	na	NA	NA
S22C	178	13/10/2021	16-18/10	2022-01-24	70	vrn10	42.3495	0.791267	67Gordon	B_West	2022-02-23	30	100
S22C	179	13/10/2021	16-18/10	2022-01-24	70	vrn10	42.3495	0.791267	67Gordon	B_West	2022-02-19	26	96
S22C	180	13/10/2021	16-18/10	2022-01-24	70	vrn10	42.3495	0.791267	67Gordon	B_West	2022-02-23	30	100
Cm3	181	13/10/2021	16-18/10	2021-10-29	14	vrn2	42.0267	13.9474	ar_cs	A_Italia	na	NA	NA
Cm3	182	13/10/2021	16-18/10	2021-10-29	14	vrn2	42.0267	13.9474	ar_cs	A_Italia	na	NA	NA
Cm3	183	13/10/2021	16-18/10	2021-10-29	14	vrn2	42.0267	13.9474	ar_cs	A_Italia	na	NA	NA
Cm3	184	13/10/2021	16-18/10	2021-12-13	28	vrn4	42.0267	13.9474	ar_cs	A_Italia	na	NA	NA
Cm3	185	13/10/2021	16-18/10	2021-12-13	28	vrn4	42.0267	13.9474	ar_cs	A_Italia	na	NA	NA
Cm3	186	13/10/2021	16-18/10	2021-12-13	28	vrn4	42.0267	13.9474	ar_cs	A_Italia	na	NA	NA
Cm3	187	13/10/2021	16-18/10	2021-12-27	42	vrn6	42.0267	13.9474	ar_cs	A_Italia	na	NA	NA
Cm3	188	13/10/2021	16-18/10	2021-12-27	42	vrn6	42.0267	13.9474	ar_cs	A_Italia	na	NA	NA
Cm3	189	13/10/2021	16-18/10	2021-12-27	42	vrn6	42.0267	13.9474	ar_cs	A_Italia	na	NA	NA
Cm3	190	13/10/2021	16-18/10	2022-01-10	56	vrn8	42.0267	13.9474	ar_cs	A_Italia	na	NA	NA
Cm3	191	13/10/2021	16-18/10	2022-01-10	56	vrn8	42.0267	13.9474	ar_cs	A_Italia	2022-05-10	120	176
Cm3	192	13/10/2021	16-18/10	2022-01-10	56	vrn8	42.0267	13.9474	ar_cs	A_Italia	na	NA	NA
Cm3	193	13/10/2021	16-18/10	2022-01-24	70	vrn10	42.0267	13.9474	ar_cs	A_Italia	na	NA	NA
Cm3	194	13/10/2021	16-18/10	2022-01-24	70	vrn10	42.0267	13.9474	ar_cs	A_Italia	na	NA	NA
Cm3	195	13/10/2021	16-18/10	2022-01-24	70	vrn10	42.0267	13.9474	ar_cs	A_Italia	na	NA	NA
Mca26	196	13/10/2021	16-18/10	2021-10-29	14	vrn2	41.7252	15.7643	ar_cs	A_Italia	na	NA	NA
Mca26	197	13/10/2021	16-18/10	2021-10-29	14	vrn2	41.7252	15.7643	ar_cs	A_Italia	na	NA	NA
Mca26	198	13/10/2021	16-18/10	2021-10-29	14	vrn2	41.7252	15.7643	ar_cs	A_Italia	na	NA	NA
Mca26	199	13/10/2021	16-18/10	2021-12-13	28	vrn4	41.7252	15.7643	ar_cs	A_Italia	na	NA	NA
Mca26	200	13/10/2021	16-18/10	2021-12-13	28	vrn4	41.7252	15.7643	ar_cs	A_Italia	na	NA	NA
Mca26	201	13/10/2021	16-18/10	2021-12-13	28	vrn4	41.7252	15.7643	ar_cs	A_Italia	na	NA	NA
Mca26	202	13/10/2021	16-18/10	2021-12-27	42	vrn6	41.7252	15.7643	ar_cs	A_Italia	na	NA	NA
Mca26	203	13/10/2021	16-18/10	2021-12-27	42	vrn6	41.7252	15.7643	ar_cs	A_Italia	2022-05-12	136	178
Mca26	204	13/10/2021	16-18/10	2021-12-27	42	vrn6	41.7252	15.7643	ar_cs	A_Italia	2022-04-12	106	148
Mca26	205	13/10/2021	16-18/10	2022-01-10	56	vrn8	41.7252	15.7643	ar_cs	A_Italia	2022-03-17	66	122
Mca26	206	13/10/2021	16-18/10	2022-01-10	56	vrn8	41.7252	15.7643	ar_cs	A_Italia	2022-03-19	68	124
Mca26	207	13/10/2021	16-18/10	2022-01-10	56	vrn8	41.7252	15.7643	ar_cs	A_Italia	2022-03-13	62	118
Mca26	208	13/10/2021	16-18/10	2022-01-24	70	vrn10	41.7252	15.7643	ar_cs	A_Italia	2022-04-02	68	138
Mca26	209	13/10/2021	16-18/10	2022-01-24	70	vrn10	41.7252	15.7643	ar_cs	A_Italia	2022-03-27	62	132
Mca26	210	13/10/2021	16-18/10	2022-01-24	70	vrn10	41.7252	15.7643	ar_cs	A_Italia	2022-03-27	62	132
Ges30	211	13/10/2021	16-18/10	2021-10-29	14	vrn2	44.285	11.5907	ar_cs	A_Italia	2022-04-18	171	185
Ges30	212	13/10/2021	16-18/10	2021-10-29	14	vrn2	44.285	11.5907	ar_cs	A_Italia	na	NA	NA
Ges30	213	13/10/2021	16-18/10	2021-10-29	14	vrn2	44.285	11.5907	ar_cs	A_Italia	na	NA	NA
Ges30	214	13/10/2021	16-18/10	2021-12-13	28	vrn4	44.285	11.5907	ar_cs	A_Italia	na	NA	NA
Ges30	215	13/10/2021	16-18/10	2021-12-13	28	vrn4	44.285	11.5907	ar_cs	A_Italia	na	NA	NA
Ges30	216	13/10/2021	16-18/10	2021-12-13	28	vrn4	44.285	11.5907	ar_cs	A_Italia	na	NA	NA
Ges30	217	13/10/2021	16-18/10	2021-12-27	42	vrn6	44.285	11.5907	ar_cs	A_Italia	na	NA	NA
Ges30	218	13/10/2021	16-18/10	2021-12-27	42	vrn6	44.285	11.5907	ar_cs	A_Italia	na	NA	NA
Ges30	219	13/10/2021	16-18/10	2021-12-27	42	vrn6	44.285	11.5907	ar_cs	A_Italia	na	NA	NA
Ges30	220	13/10/2021	16-18/10	2022-01-10	56	vrn8	44.285	11.5907	ar_cs	A_Italia	2022-04-24	104	160
Ges30	221	13/10/2021	16-18/10	2022-01-10	56	vrn8	44.285	11.5907	ar_cs	A_Italia	na	NA	NA
Ges30	222	13/10/2021	21-22/10	2022-01-10	56	vrn8	44.285	11.5907	ar_cs	A_Italia	na	NA	NA
Ges30	211g	13/10/2021	16-18/10	2022-01-24	70	vrn10	44.285	11.5907	ar_cs	A_Italia	2022-04-18	84	154
Ges30	217g	13/10/2021	16-18/10	2022-01-24	70	vrn10	44.285	11.5907	ar_cs	A_Italia	2022-05-04	100	170
Ges30	223	13/10/2021	NA			vrn10	44.285	11.5907	ar_cs	A_Italia	na	NA	NA
Ges30	224	13/10/2021	NA			vrn10	44.285	11.5907	ar_cs	A_Italia	na	NA	NA
Ges30	225	13/10/2021	NA			vrn10	44.285	11.5907	ar_cs	A_Italia	na	NA	NA
Ges5	226	13/10/2021	16-18/10	2021-10-29	14	vrn2	44.2785	11.5592	ar_cs	A_Italia	na	NA	NA
Ges5	227	13/10/2021	16-18/10	2021-10-29	14	vrn2	44.2785	11.5592	ar_cs	A_Italia	na	NA	NA
Ges5	228	13/10/2021	16-18/10	2021-10-29	14	vrn2	44.2785	11.5592	ar_cs	A_Italia	na	NA	NA
Ges5	229	13/10/2021	19-20/10	2021-12-13	28	vrn4	44.2785	11.5592	ar_cs	A_Italia	na	NA	NA
Ges5	230	13/10/2021	16-18/10	2021-12-13	28	vrn4	44.2785	11.5592	ar_cs	A_Italia	na	NA	NA
Ges5	231	13/10/2021	16-18/10	2021-12-13	28	vrn4	44.2785	11.5592	ar_cs	A_Italia	na	NA	NA
Ges5	232	13/10/2021	16-18/10	2021-12-27	42	vrn6	44.2785	11.5592	ar_cs	A_Italia	na	NA	NA
Ges5	233	13/10/2021	16-18/10	2021-12-27	42	vrn6	44.2785	11.5592	ar_cs	A_Italia	na	NA	NA
Ges5	234	13/10/2021	16-18/10	2021-12-27	42	vrn6	44.2785	11.5592	ar_cs	A_Italia	na	NA	NA
Ges5	235	13/10/2021	16-18/10	2022-01-10	56	vrn8	44.2785	11.5592	ar_cs	A_Italia	na	NA	NA
Ges5	236	13/10/2021	16-18/10	2022-01-10	56	vrn8	44.2785	11.5592	ar_cs	A_Italia	na	NA	NA
Ges5	237	13/10/2021	16-18/10	2022-01-10	56	vrn8	44.2785	11.5592	ar_cs	A_Italia	na	NA	NA
Ges5	238	13/10/2021	16-18/10	2022-01-24	70	vrn10	44.2785	11.5592	ar_cs	A_Italia	2022-04-10	76	146
Ges5	239	13/10/2021	16-18/10	2022-01-24	70	vrn10	44.2785	11.5592	ar_cs	A_Italia	2022-05-26	122	192
Ges5	240	13/10/2021	16-18/10	2022-01-24	70	vrn10	44.2785	11.5592	ar_cs	A_Italia	2022-05-16	112	182
Lb23	241	13/10/2021	NA			vrn2	43.0205	11.7573	ar_cs	A_Italia	na	NA	NA
Lb23	242	13/10/2021	16-18/10	2021-10-29	14	vrn2	43.0205	11.7573	ar_cs	A_Italia	na	NA	NA
Lb23	243	13/10/2021	NA			vrn2	43.0205	11.7573	ar_cs	A_Italia	na	NA	NA
Lb23	244	13/10/2021	16-18/10	2021-12-13	28	vrn4	43.0205	11.7573	ar_cs	A_Italia	na	NA	NA
Lb23	245	13/10/2021	16-18/10	2021-12-13	28	vrn4	43.0205	11.7573	ar_cs	A_Italia	na	NA	NA
Lb23	246	13/10/2021	16-18/10	2021-12-13	28	vrn4	43.0205	11.7573	ar_cs	A_Italia	na	NA	NA
Lb23	247	13/10/2021	16-18/10	2021-12-27	42	vrn6	43.0205	11.7573	ar_cs	A_Italia	na	NA	NA
Lb23	248	13/10/2021	16-18/10	2021-12-27	42	vrn6	43.0205	11.7573	ar_cs	A_Italia	na	NA	NA
Lb23	249	13/10/2021	16-18/10	2021-12-27	42	vrn6	43.0205	11.7573	ar_cs	A_Italia	na	NA	NA
Lb23	250	13/10/2021	16-18/10	2022-01-10	56	vrn8	43.0205	11.7573	ar_cs	A_Italia	na	NA	NA
Lb23	251	13/10/2021	16-18/10	2022-01-10	56	vrn8	43.0205	11.7573	ar_cs	A_Italia	na	NA	NA
Lb23	252	13/10/2021	16-18/10	2022-01-10	56	vrn8	43.0205	11.7573	ar_cs	A_Italia	na	NA	NA
Lb23	253	13/10/2021	16-18/10	2022-01-24	70	vrn10	43.0205	11.7573	ar_cs	A_Italia	na	NA	NA
Lb23	254	13/10/2021	16-18/10	2022-01-24	70	vrn10	43.0205	11.7573	ar_cs	A_Italia	na	NA	NA
Lb23	255	13/10/2021	16-18/10	2022-01-24	70	vrn10	43.0205	11.7573	ar_cs	A_Italia	na	NA	NA
Ren4	256	13/10/2021	16-18/10	2021-10-29	14	vrn2	44.303	11.1218	ar_cs	A_Italia	na	NA	NA
Ren4	257	13/10/2021	16-18/10	2021-10-29	14	vrn2	44.303	11.1218	ar_cs	A_Italia	na	NA	NA
Ren4	258	13/10/2021	16-18/10	2021-10-29	14	vrn2	44.303	11.1218	ar_cs	A_Italia	na	NA	NA
Ren4	259	13/10/2021	16-18/10	2021-12-13	28	vrn4	44.303	11.1218	ar_cs	A_Italia	na	NA	NA
Ren4	260	13/10/2021	NA			vrn4	44.303	11.1218	ar_cs	A_Italia	na	NA	NA
Ren4	261	13/10/2021	NA			vrn4	44.303	11.1218	ar_cs	A_Italia	na	NA	NA
Ren4	262	13/10/2021	16-18/10	2021-12-27	42	vrn6	44.303	11.1218	ar_cs	A_Italia	na	NA	NA
Ren4	263	13/10/2021	NA			vrn6	44.303	11.1218	ar_cs	A_Italia	na	NA	NA
Ren4	264	13/10/2021	NA			vrn6	44.303	11.1218	ar_cs	A_Italia	na	NA	NA
Ren4	265	13/10/2021	16-18/10	2022-01-10	56	vrn8	44.303	11.1218	ar_cs	A_Italia	na	NA	NA
Ren4	266	13/10/2021	16-18/10	2022-01-10	56	vrn8	44.303	11.1218	ar_cs	A_Italia	na	NA	NA
Ren4	267	13/10/2021	NA			vrn8	44.303	11.1218	ar_cs	A_Italia	na	NA	NA
Ren4	268	13/10/2021	NA			vrn10	44.303	11.1218	ar_cs	A_Italia	na	NA	NA
Ren4	269	13/10/2021	16-18/10	2022-01-24	70	vrn10	44.303	11.1218	ar_cs	A_Italia	na	NA	NA
Ren4	266g	13/10/2021	16-18/10	2022-01-24	70	vrn10	44.303	11.1218	ar_cs	A_Italia	na	NA	NA
Ren4	270	13/10/2021	NA			vrn10	44.303	11.1218	ar_cs	A_Italia	na	NA	NA
Cm7	271	13/10/2021	16-18/10	2021-10-29	14	vrn2	42.0209	13.9511	ar_cs	A_Italia	na	NA	NA
Cm7	272	13/10/2021	16-18/10	2021-10-29	14	vrn2	42.0209	13.9511	ar_cs	A_Italia	na	NA	NA
Cm7	273	13/10/2021	16-18/10	2021-10-29	14	vrn2	42.0209	13.9511	ar_cs	A_Italia	na	NA	NA
Cm7	274	13/10/2021	16-18/10	2021-12-13	28	vrn4	42.0209	13.9511	ar_cs	A_Italia	na	NA	NA
Cm7	275	13/10/2021	23-25/10	2021-12-13	28	vrn4	42.0209	13.9511	ar_cs	A_Italia	na	NA	NA
Cm7	276	13/10/2021	16-18/10	2021-12-13	28	vrn4	42.0209	13.9511	ar_cs	A_Italia	na	NA	NA
Cm7	277	13/10/2021	16-18/10	2021-12-27	42	vrn6	42.0209	13.9511	ar_cs	A_Italia	na	NA	NA
Cm7	278	13/10/2021	16-18/10	2021-12-27	42	vrn6	42.0209	13.9511	ar_cs	A_Italia	na	NA	NA
Cm7	279	13/10/2021	16-18/10	2021-12-27	42	vrn6	42.0209	13.9511	ar_cs	A_Italia	na	NA	NA
Cm7	280	13/10/2021	16-18/10	2022-01-10	56	vrn8	42.0209	13.9511	ar_cs	A_Italia	na	NA	NA
Cm7	281	13/10/2021	16-18/10	2022-01-10	56	vrn8	42.0209	13.9511	ar_cs	A_Italia	na	NA	NA
Cm7	282	13/10/2021	NA			vrn8	42.0209	13.9511	ar_cs	A_Italia	na	NA	NA
Cm7	283	13/10/2021	16-18/10	2022-01-24	70	vrn10	42.0209	13.9511	ar_cs	A_Italia	na	NA	NA
Cm7	284	13/10/2021	16-18/10	2022-01-24	70	vrn10	42.0209	13.9511	ar_cs	A_Italia	na	NA	NA
Cm7	285	13/10/2021	16-18/10	2022-01-24	70	vrn10	42.0209	13.9511	ar_cs	A_Italia	na	NA	NA
BNT3	286	13/10/2021	NA			vrn2	37.814	14.799	67Gordon	A_Italia	na	NA	NA
BNT3	287	13/10/2021	16-18/10	2021-10-29	14	vrn2	37.814	14.799	67Gordon	A_Italia	na	NA	NA
BNT3	288	13/10/2021	NA			vrn2	37.814	14.799	67Gordon	A_Italia	na	NA	NA
BNT3	289	13/10/2021	NA			vrn4	37.814	14.799	67Gordon	A_Italia	na	NA	NA
BNT3	290	13/10/2021	16-18/10	2021-12-13	28	vrn4	37.814	14.799	67Gordon	A_Italia	na	NA	NA
BNT3	291	13/10/2021	NA			vrn4	37.814	14.799	67Gordon	A_Italia	na	NA	NA
BNT3	292	13/10/2021	NA			vrn6	37.814	14.799	67Gordon	A_Italia	na	NA	NA
BNT3	293	13/10/2021	16-18/10	2021-12-27	42	vrn6	37.814	14.799	67Gordon	A_Italia	na	NA	NA
BNT3	294	13/10/2021	16-18/10	2021-12-27	42	vrn6	37.814	14.799	67Gordon	A_Italia	na	NA	NA
BNT3	295	13/10/2021	16-18/10	2022-01-10	56	vrn8	37.814	14.799	67Gordon	A_Italia	na	NA	NA
BNT3	296	13/10/2021	16-18/10	2022-01-10	56	vrn8	37.814	14.799	67Gordon	A_Italia	na	NA	NA
BNT3	297	13/10/2021	16-18/10	2022-01-10	56	vrn8	37.814	14.799	67Gordon	A_Italia	2022-05-14	124	180
BNT3	298	13/10/2021	16-18/10	2022-01-24	70	vrn10	37.814	14.799	67Gordon	A_Italia	2022-04-26	92	162
BNT3	299	13/10/2021	NA			vrn10	37.814	14.799	67Gordon	A_Italia	na	NA	NA
BNT3	300	13/10/2021	16-18/10	2022-01-24	70	vrn10	37.814	14.799	67Gordon	A_Italia	2022-05-12	108	178
Lb1	301	13/10/2021	16-18/10	2021-10-29	14	vrn2	43.0127	11.7669	ar_cs	A_Italia	na	NA	NA
Lb1	302	13/10/2021	16-18/10	2021-10-29	14	vrn2	43.0127	11.7669	ar_cs	A_Italia	na	NA	NA
Lb1	303	13/10/2021	16-18/10	2021-10-29	14	vrn2	43.0127	11.7669	ar_cs	A_Italia	na	NA	NA
Lb1	304	13/10/2021	16-18/10	2021-12-13	28	vrn4	43.0127	11.7669	ar_cs	A_Italia	na	NA	NA
Lb1	305	13/10/2021	16-18/10	2021-12-13	28	vrn4	43.0127	11.7669	ar_cs	A_Italia	na	NA	NA
Lb1	306	13/10/2021	NA			vrn4	43.0127	11.7669	ar_cs	A_Italia	na	NA	NA
Lb1	307	13/10/2021	16-18/10	2021-12-27	42	vrn6	43.0127	11.7669	ar_cs	A_Italia	na	NA	NA
Lb1	308	13/10/2021	16-18/10	2021-12-27	42	vrn6	43.0127	11.7669	ar_cs	A_Italia	na	NA	NA
Lb1	309	13/10/2021	16-18/10	2021-12-27	42	vrn6	43.0127	11.7669	ar_cs	A_Italia	na	NA	NA
Lb1	310	13/10/2021	16-18/10	2022-01-10	56	vrn8	43.0127	11.7669	ar_cs	A_Italia	na	NA	NA
Lb1	311	13/10/2021	16-18/10	2022-01-10	56	vrn8	43.0127	11.7669	ar_cs	A_Italia	na	NA	NA
Lb1	312	13/10/2021	16-18/10	2022-01-10	56	vrn8	43.0127	11.7669	ar_cs	A_Italia	na	NA	NA
Lb1	313	13/10/2021	16-18/10	2022-01-24	70	vrn10	43.0127	11.7669	ar_cs	A_Italia	na	NA	NA
Lb1	314	13/10/2021	16-18/10	2022-01-24	70	vrn10	43.0127	11.7669	ar_cs	A_Italia	na	NA	NA
Lb1	315	13/10/2021	16-18/10	2022-01-24	70	vrn10	43.0127	11.7669	ar_cs	A_Italia	na	NA	NA
Sap40	316	13/10/2021	16-18/10	2021-10-29	14	vrn2	40.0509	15.6614	ar_cs	A_Italia	na	NA	NA
Sap40	317	13/10/2021	16-18/10	2021-10-29	14	vrn2	40.0509	15.6614	ar_cs	A_Italia	na	NA	NA
Sap40	318	13/10/2021	16-18/10	2021-10-29	14	vrn2	40.0509	15.6614	ar_cs	A_Italia	na	NA	NA
Sap40	319	13/10/2021	16-18/10	2021-12-13	28	vrn4	40.0509	15.6614	ar_cs	A_Italia	na	NA	NA
Sap40	320	13/10/2021	16-18/10	2021-12-13	28	vrn4	40.0509	15.6614	ar_cs	A_Italia	na	NA	NA
Sap40	321	13/10/2021	16-18/10	2021-12-13	28	vrn4	40.0509	15.6614	ar_cs	A_Italia	na	NA	NA
Sap40	322	13/10/2021	16-18/10	2021-12-27	42	vrn6	40.0509	15.6614	ar_cs	A_Italia	na	NA	NA
Sap40	323	13/10/2021	NA			vrn6	40.0509	15.6614	ar_cs	A_Italia	na	NA	NA
Sap40	324	13/10/2021	16-18/10	2021-12-27	42	vrn6	40.0509	15.6614	ar_cs	A_Italia	na	NA	NA
Sap40	325	13/10/2021	16-18/10	2022-01-10	56	vrn8	40.0509	15.6614	ar_cs	A_Italia	2022-03-09	58	114
Sap40	326	13/10/2021	16-18/10	2022-01-10	56	vrn8	40.0509	15.6614	ar_cs	A_Italia	2022-03-11	60	116
Sap40	327	13/10/2021	16-18/10	2022-01-10	56	vrn8	40.0509	15.6614	ar_cs	A_Italia	2022-04-16	96	152
Sap40	328	13/10/2021	16-18/10	2022-01-24	70	vrn10	40.0509	15.6614	ar_cs	A_Italia	2022-04-04	70	140
Sap40	329	13/10/2021	16-18/10	2022-01-24	70	vrn10	40.0509	15.6614	ar_cs	A_Italia	2022-05-10	106	176
Sap40	330	13/10/2021	16-18/10	2022-01-24	70	vrn10	40.0509	15.6614	ar_cs	A_Italia	2022-04-22	88	158
Sap49	331	13/10/2021	16-18/10	2021-10-29	14	vrn2	40.0543	15.6707	ar_cs	A_Italia	na	NA	NA
Sap49	332	13/10/2021	16-18/10	2021-10-29	14	vrn2	40.0543	15.6707	ar_cs	A_Italia	na	NA	NA
Sap49	333	13/10/2021	16-18/10	2021-10-29	14	vrn2	40.0543	15.6707	ar_cs	A_Italia	na	NA	NA
Sap49	334	13/10/2021	16-18/10	2021-12-13	28	vrn4	40.0543	15.6707	ar_cs	A_Italia	na	NA	NA
Sap49	335	13/10/2021	16-18/10	2021-12-13	28	vrn4	40.0543	15.6707	ar_cs	A_Italia	na	NA	NA
Sap49	336	13/10/2021	16-18/10	2021-12-13	28	vrn4	40.0543	15.6707	ar_cs	A_Italia	na	NA	NA
Sap49	337	13/10/2021	16-18/10	2021-12-27	42	vrn6	40.0543	15.6707	ar_cs	A_Italia	2022-05-08	132	174
Sap49	338	13/10/2021	16-18/10	2021-12-27	42	vrn6	40.0543	15.6707	ar_cs	A_Italia	na	NA	NA
Sap49	339	13/10/2021	16-18/10	2021-12-27	42	vrn6	40.0543	15.6707	ar_cs	A_Italia	na	NA	NA
Sap49	340	13/10/2021	16-18/10	2022-01-10	56	vrn8	40.0543	15.6707	ar_cs	A_Italia	na	NA	NA
Sap49	341	13/10/2021	16-18/10	2022-01-10	56	vrn8	40.0543	15.6707	ar_cs	A_Italia	na	NA	NA
Sap49	342	13/10/2021	16-18/10	2022-01-10	56	vrn8	40.0543	15.6707	ar_cs	A_Italia	na	NA	NA
Sap49	343	13/10/2021	16-18/10	2022-01-24	70	vrn10	40.0543	15.6707	ar_cs	A_Italia	2022-05-02	98	168
Sap49	337g	13/10/2021	16-18/10	2022-01-24	70	vrn10	40.0543	15.6707	ar_cs	A_Italia	2022-05-02	98	168
Sap49	341g	13/10/2021	16-18/10	2022-01-24	70	vrn10	40.0543	15.6707	ar_cs	A_Italia	na	NA	NA
Sap49	344	13/10/2021	NA			vrn10	40.0543	15.6707	ar_cs	A_Italia	na	NA	NA
Sap49	345	13/10/2021	16-18/10	2022-01-24	70	vrn10	40.0543	15.6707	ar_cs	A_Italia	2022-05-18	114	184
Tar1	346	13/10/2021	16-18/10	2021-10-29	14	vrn2	44.7121	10.1266	ar_cs	A_Italia	na	NA	NA
Tar1	347	13/10/2021	16-18/10	2021-10-29	14	vrn2	44.7121	10.1266	ar_cs	A_Italia	na	NA	NA
Tar1	348	13/10/2021	19-20/10	2021-10-29	14	vrn2	44.7121	10.1266	ar_cs	A_Italia	2022-05-28	211	225
Tar1	349	13/10/2021	16-18/10	2021-12-13	28	vrn4	44.7121	10.1266	ar_cs	A_Italia	na	NA	NA
Tar1	350	13/10/2021	16-18/10	2021-12-13	28	vrn4	44.7121	10.1266	ar_cs	A_Italia	na	NA	NA
Tar1	351	13/10/2021	16-18/10	2021-12-13	28	vrn4	44.7121	10.1266	ar_cs	A_Italia	na	NA	NA
Tar1	352	13/10/2021	16-18/10	2021-12-27	42	vrn6	44.7121	10.1266	ar_cs	A_Italia	na	NA	NA
Tar1	353	13/10/2021	16-18/10	2021-12-27	42	vrn6	44.7121	10.1266	ar_cs	A_Italia	na	NA	NA
Tar1	354	13/10/2021	16-18/10	2021-12-27	42	vrn6	44.7121	10.1266	ar_cs	A_Italia	na	NA	NA
Tar1	355	13/10/2021	16-18/10	2022-01-10	56	vrn8	44.7121	10.1266	ar_cs	A_Italia	na	NA	NA
Tar1	356	13/10/2021	16-18/10	2022-01-10	56	vrn8	44.7121	10.1266	ar_cs	A_Italia	2022-05-18	128	184
Tar1	357	13/10/2021	16-18/10	2022-01-10	56	vrn8	44.7121	10.1266	ar_cs	A_Italia	2022-05-16	126	182
Tar1	358	13/10/2021	16-18/10	2022-01-24	70	vrn10	44.7121	10.1266	ar_cs	A_Italia	na	NA	NA
Tar1	359	13/10/2021	16-18/10	2022-01-24	70	vrn10	44.7121	10.1266	ar_cs	A_Italia	2022-05-14	110	180
Tar1	360	13/10/2021	16-18/10	2022-01-24	70	vrn10	44.7121	10.1266	ar_cs	A_Italia	2022-05-12	108	178
Meg7	361	13/10/2021	16-18/10	2021-10-29	14	vrn2	39.6293	21.6113	roulin	C	2022-04-12	165	179
Meg7	362	13/10/2021	16-18/10	2021-10-29	14	vrn2	39.6293	21.6113	roulin	C	2022-04-06	159	173
Meg7	363	13/10/2021	26-27/10	2021-11-29	14	vrn2	39.6293	21.6113	roulin	C	2022-03-05	96	110
Meg7	364	13/10/2021	16-18/10	2021-12-13	28	vrn4	39.6293	21.6113	roulin	C	2022-01-28	46	74
Meg7	365	13/10/2021	16-18/10	2021-12-13	28	vrn4	39.6293	21.6113	roulin	C	2022-03-15	92	120
Meg7	366	13/10/2021	16-18/10	2021-12-13	28	vrn4	39.6293	21.6113	roulin	C	2022-03-31	108	136
Meg7	367	13/10/2021	16-18/10	2021-12-27	42	vrn6	39.6293	21.6113	roulin	C	2022-01-18	22	64
Meg7	368	13/10/2021	16-18/10	2021-12-27	42	vrn6	39.6293	21.6113	roulin	C	2022-01-18	22	64
Meg7	369	13/10/2021	16-18/10	2021-12-27	42	vrn6	39.6293	21.6113	roulin	C	2022-01-20	24	66
Meg7	370	13/10/2021	16-18/10	2022-01-10	56	vrn8	39.6293	21.6113	roulin	C	2022-01-30	20	76
Meg7	371	13/10/2021	16-18/10	2022-01-10	56	vrn8	39.6293	21.6113	roulin	C	2022-02-01	22	78
Meg7	372	13/10/2021	16-18/10	2022-01-10	56	vrn8	39.6293	21.6113	roulin	C	2022-02-01	22	78
Meg7	373	13/10/2021	16-18/10	2022-01-24	70	vrn10	39.6293	21.6113	roulin	C	2022-02-15	22	92
Meg7	374	13/10/2021	16-18/10	2022-01-24	70	vrn10	39.6293	21.6113	roulin	C	2022-02-13	20	90
Meg7	375	13/10/2021	16-18/10	2022-01-24	70	vrn10	39.6293	21.6113	roulin	C	2022-02-13	20	90
San11	376	13/10/2021	16-18/10	2021-10-29	14	vrn2	40.2512	15.5265	ar_cs	C	2022-03-31	153	167
San11	377	13/10/2021	16-18/10	2021-10-29	14	vrn2	40.2512	15.5265	ar_cs	C	2022-04-06	159	173
San11	378	13/10/2021	16-18/10	2021-10-29	14	vrn2	40.2512	15.5265	ar_cs	C	2022-04-14	167	181
San11	379	13/10/2021	16-18/10	2021-12-13	28	vrn4	40.2512	15.5265	ar_cs	C	2022-05-20	158	186
San11	380	13/10/2021	16-18/10	2021-12-13	28	vrn4	40.2512	15.5265	ar_cs	C	2022-04-22	130	158
San11	381	13/10/2021	16-18/10	2021-12-13	28	vrn4	40.2512	15.5265	ar_cs	C	2022-04-14	122	150
San11	382	13/10/2021	16-18/10	2021-12-27	42	vrn6	40.2512	15.5265	ar_cs	C	2022-04-30	124	166
San11	383	13/10/2021	16-18/10	2021-12-27	42	vrn6	40.2512	15.5265	ar_cs	C	na	NA	NA
San11	384	13/10/2021	16-18/10	2021-12-27	42	vrn6	40.2512	15.5265	ar_cs	C	na	NA	NA
San11	385	13/10/2021	16-18/10	2022-01-10	56	vrn8	40.2512	15.5265	ar_cs	C	2022-04-28	108	164
San11	386	13/10/2021	16-18/10	2022-01-10	56	vrn8	40.2512	15.5265	ar_cs	C	2022-05-12	122	178
San11	387	13/10/2021	16-18/10	2022-01-10	56	vrn8	40.2512	15.5265	ar_cs	C	2022-04-24	104	160
San11	388	13/10/2021	16-18/10	2022-01-24	70	vrn10	40.2512	15.5265	ar_cs	C	2022-05-20	116	186
San11	389	13/10/2021	16-18/10	2022-01-24	70	vrn10	40.2512	15.5265	ar_cs	C	na	NA	NA
San11	390	13/10/2021	16-18/10	2022-01-24	70	vrn10	40.2512	15.5265	ar_cs	C	na	NA	NA
Msa9	391	13/10/2021	16-18/10	2021-10-29	14	vrn2	41.7497	15.996	ar_cs	C	2022-02-25	119	133
Msa9	392	13/10/2021	16-18/10	2021-10-29	14	vrn2	41.7497	15.996	ar_cs	C	2022-02-11	105	119
Msa9	393	13/10/2021	16-18/10	2021-10-29	14	vrn2	41.7497	15.996	ar_cs	C	2022-03-19	141	155
Msa9	394	13/10/2021	16-18/10	2021-12-13	28	vrn4	41.7497	15.996	ar_cs	C	2022-04-04	112	140
Msa9	395	13/10/2021	16-18/10	2021-12-13	28	vrn4	41.7497	15.996	ar_cs	C	2022-04-14	122	150
Msa9	396	13/10/2021	16-18/10	2021-12-13	28	vrn4	41.7497	15.996	ar_cs	C	2022-03-15	92	120
Msa9	397	13/10/2021	16-18/10	2021-12-27	42	vrn6	41.7497	15.996	ar_cs	C	2022-04-18	112	154
Msa9	398	13/10/2021	16-18/10	2021-12-27	42	vrn6	41.7497	15.996	ar_cs	C	2022-02-23	58	100
Msa9	399	13/10/2021	16-18/10	2021-12-27	42	vrn6	41.7497	15.996	ar_cs	C	2022-03-29	92	134
Msa9	400	13/10/2021	16-18/10	2022-01-10	56	vrn8	41.7497	15.996	ar_cs	C	2022-02-09	30	86
Msa9	401	13/10/2021	16-18/10	2022-01-10	56	vrn8	41.7497	15.996	ar_cs	C	2022-02-13	34	90
Msa9	402	13/10/2021	16-18/10	2022-01-10	56	vrn8	41.7497	15.996	ar_cs	C	2022-03-19	68	124
Msa9	403	13/10/2021	16-18/10	2022-01-24	70	vrn10	41.7497	15.996	ar_cs	C	2022-02-23	30	100
Msa9	404	13/10/2021	16-18/10	2022-01-24	70	vrn10	41.7497	15.996	ar_cs	C	2022-02-21	28	98
Msa9	405	13/10/2021	16-18/10	2022-01-24	70	vrn10	41.7497	15.996	ar_cs	C	2022-02-23	30	100
Cb23	406	13/10/2021	19-20/10	2021-10-29	14	vrn2	37.8991	14.094	ar_cs	C	na	NA	NA
Cb23	407	13/10/2021	16-18/10	2021-10-29	14	vrn2	37.8991	14.094	ar_cs	C	2022-03-19	141	155
Cb23	408	13/10/2021	19-20/10	2021-10-29	14	vrn2	37.8991	14.094	ar_cs	C	2022-05-20	203	217
Cb23	409	13/10/2021	16-18/10	2021-12-13	28	vrn4	37.8991	14.094	ar_cs	C	2022-05-16	154	182
Cb23	410	13/10/2021	16-18/10	2021-12-13	28	vrn4	37.8991	14.094	ar_cs	C	2022-05-14	152	180
Cb23	411	13/10/2021	16-18/10	2021-12-13	28	vrn4	37.8991	14.094	ar_cs	C	2022-05-04	142	170
Cb23	412	13/10/2021	16-18/10	2021-12-27	42	vrn6	37.8991	14.094	ar_cs	C	2022-03-01	64	106
Cb23	413	13/10/2021	16-18/10	2021-12-27	42	vrn6	37.8991	14.094	ar_cs	C	2022-03-05	68	110
Cb23	414	13/10/2021	16-18/10	2021-12-27	42	vrn6	37.8991	14.094	ar_cs	C	2022-03-15	78	120
Cb23	415	13/10/2021	16-18/10	2022-01-10	56	vrn8	37.8991	14.094	ar_cs	C	2022-02-03	24	80
Cb23	416	13/10/2021	16-18/10	2022-01-10	56	vrn8	37.8991	14.094	ar_cs	C	2022-02-01	22	78
Cb23	417	13/10/2021	16-18/10	2022-01-10	56	vrn8	37.8991	14.094	ar_cs	C	2022-02-23	44	100
Cb23	418	13/10/2021	16-18/10	2022-01-24	70	vrn10	37.8991	14.094	ar_cs	C	2022-02-23	30	100
Cb23	419	13/10/2021	19-20/10	2022-01-24	70	vrn10	37.8991	14.094	ar_cs	C	2022-02-17	24	94
Cb23	420	13/10/2021	16-18/10	2022-01-24	70	vrn10	37.8991	14.094	ar_cs	C	2022-02-17	24	94
Cro24	421	13/10/2021	16-18/10	2021-10-29	14	vrn2	44.1066	8.21404	ar_cs	C	na	NA	NA
Cro24	422	13/10/2021	16-18/10	2021-10-29	14	vrn2	44.1066	8.21404	ar_cs	C	2022-04-06	159	173
Cro24	423	13/10/2021	16-18/10	2021-10-29	14	vrn2	44.1066	8.21404	ar_cs	C	2022-05-08	191	205
Cro24	424	13/10/2021	16-18/10	2021-12-13	28	vrn4	44.1066	8.21404	ar_cs	C	2022-04-14	122	150
Cro24	425	13/10/2021	16-18/10	2021-12-13	28	vrn4	44.1066	8.21404	ar_cs	C	2022-05-02	140	168
Cro24	426	13/10/2021	16-18/10	2021-12-13	28	vrn4	44.1066	8.21404	ar_cs	C	na	NA	NA
Cro24	427	13/10/2021	16-18/10	2021-12-27	42	vrn6	44.1066	8.21404	ar_cs	C	2022-05-04	128	170
Cro24	428	13/10/2021	16-18/10	2021-12-27	42	vrn6	44.1066	8.21404	ar_cs	C	2022-03-27	90	132
Cro24	429	13/10/2021	16-18/10	2021-12-27	42	vrn6	44.1066	8.21404	ar_cs	C	na	NA	NA
Cro24	430	13/10/2021	16-18/10	2022-01-10	56	vrn8	44.1066	8.21404	ar_cs	C	2022-02-19	40	96
Cro24	431	13/10/2021	16-18/10	2022-01-10	56	vrn8	44.1066	8.21404	ar_cs	C	2022-03-15	64	120
Cro24	432	13/10/2021	16-18/10	2022-01-10	56	vrn8	44.1066	8.21404	ar_cs	C	2022-03-09	58	114
Cro24	433	13/10/2021	16-18/10	2022-01-24	70	vrn10	44.1066	8.21404	ar_cs	C	na	NA	NA
Cro24	434	13/10/2021	16-18/10	2022-01-24	70	vrn10	44.1066	8.21404	ar_cs	C	2022-02-25	32	102
Cro24	435	13/10/2021	16-18/10	2022-01-24	70	vrn10	44.1066	8.21404	ar_cs	C	2022-02-23	30	100
Gj2	436	13/10/2021	16-18/10	2021-10-29	14	vrn2	42.4265	19.4909	danka	C	na	NA	NA
Gj2	437	13/10/2021	16-18/10	2021-10-29	14	vrn2	42.4265	19.4909	danka	C	na	NA	NA
Gj2	438	13/10/2021	16-18/10	2021-10-29	14	vrn2	42.4265	19.4909	danka	C	na	NA	NA
Gj2	439	13/10/2021	16-18/10	2021-12-13	28	vrn4	42.4265	19.4909	danka	C	na	NA	NA
Gj2	440	13/10/2021	16-18/10	2021-12-13	28	vrn4	42.4265	19.4909	danka	C	na	NA	NA
Gj2	441	13/10/2021	16-18/10	2021-12-13	28	vrn4	42.4265	19.4909	danka	C	na	NA	NA
Gj2	442	13/10/2021	16-18/10	2021-12-27	42	vrn6	42.4265	19.4909	danka	C	na	NA	NA
Gj2	443	13/10/2021	16-18/10	2021-12-27	42	vrn6	42.4265	19.4909	danka	C	na	NA	NA
Gj2	444	13/10/2021	16-18/10	2021-12-27	42	vrn6	42.4265	19.4909	danka	C	na	NA	NA
Gj2	445	13/10/2021	16-18/10	2022-01-10	56	vrn8	42.4265	19.4909	danka	C	2022-04-28	108	164
Gj2	446	13/10/2021	16-18/10	2022-01-10	56	vrn8	42.4265	19.4909	danka	C	2022-04-12	92	148
Gj2	447	13/10/2021	16-18/10	2022-01-10	56	vrn8	42.4265	19.4909	danka	C	2022-05-02	112	168
Gj2	448	13/10/2021	16-18/10	2022-01-24	70	vrn10	42.4265	19.4909	danka	C	2022-03-09	44	114
Gj2	449	13/10/2021	16-18/10	2022-01-24	70	vrn10	42.4265	19.4909	danka	C	2022-03-05	40	110
Gj2	450	13/10/2021	16-18/10	2022-01-24	70	vrn10	42.4265	19.4909	danka	C	2022-03-19	54	124
Gj4	451	13/10/2021	16-18/10	2021-10-29	14	vrn2	42.4265	19.4909	danka	C	na	NA	NA
Gj4	452	13/10/2021	16-18/10	2021-10-29	14	vrn2	42.4265	19.4909	danka	C	na	NA	NA
Gj4	453	13/10/2021	16-18/10	2021-10-29	14	vrn2	42.4265	19.4909	danka	C	na	NA	NA
Gj4	454	13/10/2021	16-18/10	2021-12-13	28	vrn4	42.4265	19.4909	danka	C	na	NA	NA
Gj4	455	13/10/2021	16-18/10	2021-12-13	28	vrn4	42.4265	19.4909	danka	C	na	NA	NA
Gj4	456	13/10/2021	16-18/10	2021-12-13	28	vrn4	42.4265	19.4909	danka	C	na	NA	NA
Gj4	457	13/10/2021	16-18/10	2021-12-27	42	vrn6	42.4265	19.4909	danka	C	na	NA	NA
Gj4	458	13/10/2021	16-18/10	2021-12-27	42	vrn6	42.4265	19.4909	danka	C	na	NA	NA
Gj4	459	13/10/2021	16-18/10	2021-12-27	42	vrn6	42.4265	19.4909	danka	C	na	NA	NA
Gj4	460	13/10/2021	16-18/10	2022-01-10	56	vrn8	42.4265	19.4909	danka	C	2022-05-10	120	176
Gj4	461	13/10/2021	16-18/10	2022-01-10	56	vrn8	42.4265	19.4909	danka	C	2022-04-16	96	152
Gj4	462	13/10/2021	16-18/10	2022-01-10	56	vrn8	42.4265	19.4909	danka	C	2022-04-18	98	154
Gj4	463	13/10/2021	16-18/10	2022-01-24	70	vrn10	42.4265	19.4909	danka	C	2022-03-05	40	110
Gj4	464	13/10/2021	16-18/10	2022-01-24	70	vrn10	42.4265	19.4909	danka	C	2022-03-11	46	116
Gj4	465	13/10/2021	16-18/10	2022-01-24	70	vrn10	42.4265	19.4909	danka	C	2022-03-17	52	122
Mca12	466	13/10/2021	16-18/10	2021-10-29	14	vrn2	41.7229	15.7694	ar_cs	C	2022-04-16	169	183
Mca12	467	13/10/2021	16-18/10	2021-10-29	14	vrn2	41.7229	15.7694	ar_cs	C	2022-04-18	171	185
Mca12	468	13/10/2021	16-18/10	2021-10-29	14	vrn2	41.7229	15.7694	ar_cs	C	2022-05-26	209	223
Mca12	469	13/10/2021	16-18/10	2021-12-13	28	vrn4	41.7229	15.7694	ar_cs	C	na	NA	NA
Mca12	470	13/10/2021	16-18/10	2021-12-13	28	vrn4	41.7229	15.7694	ar_cs	C	na	NA	NA
Mca12	471	13/10/2021	16-18/10	2021-12-13	28	vrn4	41.7229	15.7694	ar_cs	C	na	NA	NA
Mca12	472	13/10/2021	16-18/10	2021-12-27	42	vrn6	41.7229	15.7694	ar_cs	C	2022-02-07	42	84
Mca12	473	13/10/2021	16-18/10	2021-12-27	42	vrn6	41.7229	15.7694	ar_cs	C	2022-02-03	38	80
Mca12	474	13/10/2021	16-18/10	2021-12-27	42	vrn6	41.7229	15.7694	ar_cs	C	2022-05-10	134	176
Mca12	475	13/10/2021	16-18/10	2022-01-10	56	vrn8	41.7229	15.7694	ar_cs	C	2022-02-01	22	78
Mca12	476	13/10/2021	16-18/10	2022-01-10	56	vrn8	41.7229	15.7694	ar_cs	C	2022-02-01	22	78
Mca12	477	13/10/2021	16-18/10	2022-01-10	56	vrn8	41.7229	15.7694	ar_cs	C	2022-02-01	22	78
Mca12	478	13/10/2021	16-18/10	2022-01-24	70	vrn10	41.7229	15.7694	ar_cs	C	2022-02-15	22	92
Mca12	479	13/10/2021	16-18/10	2022-01-24	70	vrn10	41.7229	15.7694	ar_cs	C	2022-02-13	20	90
Mca12	480	13/10/2021	16-18/10	2022-01-24	70	vrn10	41.7229	15.7694	ar_cs	C	2022-02-13	20	90
Msa11	481	13/10/2021	16-18/10	2021-10-29	14	vrn2	41.7506	15.9959	ar_cs	C	na	NA	NA
Msa11	482	13/10/2021	16-18/10	2021-10-29	14	vrn2	41.7506	15.9959	ar_cs	C	na	NA	NA
Msa11	483	13/10/2021	16-18/10	2021-10-29	14	vrn2	41.7506	15.9959	ar_cs	C	na	NA	NA
Msa11	484	13/10/2021	16-18/10	2021-12-13	28	vrn4	41.7506	15.9959	ar_cs	C	na	NA	NA
Msa11	485	13/10/2021	16-18/10	2021-12-13	28	vrn4	41.7506	15.9959	ar_cs	C	2022-05-28	166	194
Msa11	486	13/10/2021	16-18/10	2021-12-13	28	vrn4	41.7506	15.9959	ar_cs	C	na	NA	NA
Msa11	487	13/10/2021	16-18/10	2021-12-27	42	vrn6	41.7506	15.9959	ar_cs	C	na	NA	NA
Msa11	488	13/10/2021	16-18/10	2021-12-27	42	vrn6	41.7506	15.9959	ar_cs	C	2022-03-07	70	112
Msa11	489	13/10/2021	16-18/10	2021-12-27	42	vrn6	41.7506	15.9959	ar_cs	C	na	NA	NA
Msa11	490	13/10/2021	16-18/10	2022-01-10	56	vrn8	41.7506	15.9959	ar_cs	C	2022-02-27	48	104
Msa11	491	13/10/2021	16-18/10	2022-01-10	56	vrn8	41.7506	15.9959	ar_cs	C	2022-03-07	56	112
Msa11	492	13/10/2021	16-18/10	2022-01-10	56	vrn8	41.7506	15.9959	ar_cs	C	2022-02-11	32	88
Msa11	493	13/10/2021	16-18/10	2022-01-24	70	vrn10	41.7506	15.9959	ar_cs	C	2022-02-23	30	100
Msa11	494	13/10/2021	16-18/10	2022-01-24	70	vrn10	41.7506	15.9959	ar_cs	C	2022-02-21	28	98
Msa11	495	13/10/2021	16-18/10	2022-01-24	70	vrn10	41.7506	15.9959	ar_cs	C	na	NA	NA
Spm16	496	13/10/2021	16-18/10	2021-10-29	14	vrn2	44.1479	8.20033	ar_cs	C	na	NA	NA
Spm16	497	13/10/2021	16-18/10	2021-10-29	14	vrn2	44.1479	8.20033	ar_cs	C	2022-04-22	175	189
Spm16	498	13/10/2021	16-18/10	2021-10-29	14	vrn2	44.1479	8.20033	ar_cs	C	2022-04-22	175	189
Spm16	499	13/10/2021	NA			vrn4	44.1479	8.20033	ar_cs	C	na	NA	NA
Spm16	500	13/10/2021	16-18/10	2021-12-13	28	vrn4	44.1479	8.20033	ar_cs	C	2022-05-04	142	170
Spm16	501	13/10/2021	16-18/10	2021-12-13	28	vrn4	44.1479	8.20033	ar_cs	C	2022-05-16	154	182
Spm16	502	13/10/2021	16-18/10	2021-12-27	42	vrn6	44.1479	8.20033	ar_cs	C	2022-04-10	104	146
Spm16	503	13/10/2021	16-18/10	2021-12-27	42	vrn6	44.1479	8.20033	ar_cs	C	2022-05-10	134	176
Spm16	504	13/10/2021	16-18/10	2021-12-27	42	vrn6	44.1479	8.20033	ar_cs	C	2022-03-23	86	128
Spm16	505	13/10/2021	NA			vrn8	44.1479	8.20033	ar_cs	C	na	NA	NA
Spm16	506	13/10/2021	16-18/10	2022-01-10	56	vrn8	44.1479	8.20033	ar_cs	C	2022-04-14	94	150
Spm16	507	13/10/2021	16-18/10	2022-01-10	56	vrn8	44.1479	8.20033	ar_cs	C	2022-04-22	102	158
Spm16	508	13/10/2021	16-18/10	2022-01-24	70	vrn10	44.1479	8.20033	ar_cs	C	2022-04-30	96	166
Spm16	509	13/10/2021	19-20/10	2022-01-24	70	vrn10	44.1479	8.20033	ar_cs	C	2022-05-10	106	176
Spm16	510	13/10/2021	16-18/10	2022-01-24	70	vrn10	44.1479	8.20033	ar_cs	C	2022-04-12	78	148
San25	511	13/10/2021	16-18/10	2021-10-29	14	vrn2	40.2481	15.5259	ar_cs	C	2022-04-16	169	183
San25	512	13/10/2021	16-18/10	2021-10-29	14	vrn2	40.2481	15.5259	ar_cs	C	2022-04-06	159	173
San25	513	13/10/2021	16-18/10	2021-10-29	14	vrn2	40.2481	15.5259	ar_cs	C	2022-05-14	197	211
San25	514	13/10/2021	16-18/10	2021-12-13	28	vrn4	40.2481	15.5259	ar_cs	C	2022-04-30	138	166
San25	515	13/10/2021	16-18/10	2021-12-13	28	vrn4	40.2481	15.5259	ar_cs	C	2022-05-18	156	184
San25	516	13/10/2021	16-18/10	2021-12-13	28	vrn4	40.2481	15.5259	ar_cs	C	na	NA	NA
San25	517	13/10/2021	16-18/10	2021-12-27	42	vrn6	40.2481	15.5259	ar_cs	C	na	NA	NA
San25	518	13/10/2021	16-18/10	2021-12-27	42	vrn6	40.2481	15.5259	ar_cs	C	na	NA	NA
San25	519	13/10/2021	16-18/10	2021-12-27	42	vrn6	40.2481	15.5259	ar_cs	C	na	NA	NA
San25	520	13/10/2021	16-18/10	2022-01-10	56	vrn8	40.2481	15.5259	ar_cs	C	2022-04-30	110	166
San25	521	13/10/2021	16-18/10	2022-01-10	56	vrn8	40.2481	15.5259	ar_cs	C	na	NA	NA
San25	522	13/10/2021	16-18/10	2022-01-10	56	vrn8	40.2481	15.5259	ar_cs	C	2022-05-10	120	176
San25	523	13/10/2021	16-18/10	2022-01-24	70	vrn10	40.2481	15.5259	ar_cs	C	2022-05-18	114	184
San25	524	13/10/2021	16-18/10	2022-01-24	70	vrn10	40.2481	15.5259	ar_cs	C	na	NA	NA
San25	525	13/10/2021	16-18/10	2022-01-24	70	vrn10	40.2481	15.5259	ar_cs	C	2022-04-16	82	152
Mca23	526	13/10/2021	16-18/10	2021-10-29	14	vrn2	41.7282	15.7643	ar_cs	C	2022-05-02	185	199
Mca23	527	13/10/2021	16-18/10	2021-10-29	14	vrn2	41.7282	15.7643	ar_cs	C	2022-04-02	155	169
Mca23	528	13/10/2021	16-18/10	2021-10-29	14	vrn2	41.7282	15.7643	ar_cs	C	2022-04-18	171	185
Mca23	529	13/10/2021	16-18/10	2021-12-13	28	vrn4	41.7282	15.7643	ar_cs	C	2022-04-10	118	146
Mca23	530	13/10/2021	16-18/10	2021-12-13	28	vrn4	41.7282	15.7643	ar_cs	C	2022-04-24	132	160
Mca23	531	13/10/2021	16-18/10	2021-12-13	28	vrn4	41.7282	15.7643	ar_cs	C	2022-05-14	152	180
Mca23	532	13/10/2021	16-18/10	2021-12-27	42	vrn6	41.7282	15.7643	ar_cs	C	2022-01-16	20	62
Mca23	533	13/10/2021	16-18/10	2021-12-27	42	vrn6	41.7282	15.7643	ar_cs	C	2022-01-20	24	66
Mca23	534	13/10/2021	16-18/10	2021-12-27	42	vrn6	41.7282	15.7643	ar_cs	C	2022-01-18	22	64
Mca23	535	13/10/2021	16-18/10	2022-01-10	56	vrn8	41.7282	15.7643	ar_cs	C	2022-01-30	20	76
Mca23	536	13/10/2021	16-18/10	2022-01-10	56	vrn8	41.7282	15.7643	ar_cs	C	2022-01-30	20	76
Mca23	537	13/10/2021	16-18/10	2022-01-10	56	vrn8	41.7282	15.7643	ar_cs	C	2022-02-01	22	78
Mca23	538	13/10/2021	16-18/10	2022-01-24	70	vrn10	41.7282	15.7643	ar_cs	C	2022-02-09	16	86
Mca23	539	13/10/2021	16-18/10	2022-01-24	70	vrn10	41.7282	15.7643	ar_cs	C	2022-02-09	16	86
Mca23	540	13/10/2021	16-18/10	2022-01-24	70	vrn10	41.7282	15.7643	ar_cs	C	2022-02-11	18	88
Siat5	541	13/10/2021	16-18/10	2021-10-29	14	vrn2	40.254	21.5976	roulin	A_East	na	NA	NA
Siat5	542	13/10/2021	16-18/10	2021-10-29	14	vrn2	40.254	21.5976	roulin	A_East	na	NA	NA
Siat5	543	13/10/2021	16-18/10	2021-10-29	14	vrn2	40.254	21.5976	roulin	A_East	na	NA	NA
Siat5	544	13/10/2021	16-18/10	2021-12-13	28	vrn4	40.254	21.5976	roulin	A_East	na	NA	NA
Siat5	545	13/10/2021	16-18/10	2021-12-13	28	vrn4	40.254	21.5976	roulin	A_East	na	NA	NA
Siat5	546	13/10/2021	16-18/10	2021-12-13	28	vrn4	40.254	21.5976	roulin	A_East	na	NA	NA
Siat5	547	13/10/2021	16-18/10	2021-12-27	42	vrn6	40.254	21.5976	roulin	A_East	na	NA	NA
Siat5	548	13/10/2021	16-18/10	2021-12-27	42	vrn6	40.254	21.5976	roulin	A_East	na	NA	NA
Siat5	549	13/10/2021	16-18/10	2021-12-27	42	vrn6	40.254	21.5976	roulin	A_East	na	NA	NA
Siat5	550	13/10/2021	16-18/10	2022-01-10	56	vrn8	40.254	21.5976	roulin	A_East	na	NA	NA
Siat5	551	13/10/2021	16-18/10	2022-01-10	56	vrn8	40.254	21.5976	roulin	A_East	2022-03-25	74	130
Siat5	552	13/10/2021	16-18/10	2022-01-10	56	vrn8	40.254	21.5976	roulin	A_East	na	NA	NA
Siat5	553	13/10/2021	16-18/10	2022-01-24	70	vrn10	40.254	21.5976	roulin	A_East	2022-04-16	82	152
Siat5	554	13/10/2021	21-22/10	2022-01-24	70	vrn10	40.254	21.5976	roulin	A_East	2022-04-14	80	150
Siat5	555	13/10/2021	16-18/10	2022-01-24	70	vrn10	40.254	21.5976	roulin	A_East	2022-04-26	92	162
Meg1	556	13/10/2021	16-18/10	2021-10-29	14	vrn2	39.6359	21.6187	roulin	A_East	na	NA	NA
Meg1	557	13/10/2021	16-18/10	2021-10-29	14	vrn2	39.6359	21.6187	roulin	A_East	na	NA	NA
Meg1	558	13/10/2021	16-18/10	2021-10-29	14	vrn2	39.6359	21.6187	roulin	A_East	na	NA	NA
Meg1	559	13/10/2021	16-18/10	2021-12-13	28	vrn4	39.6359	21.6187	roulin	A_East	na	NA	NA
Meg1	560	13/10/2021	16-18/10	2021-12-13	28	vrn4	39.6359	21.6187	roulin	A_East	na	NA	NA
Meg1	561	13/10/2021	16-18/10	2021-12-13	28	vrn4	39.6359	21.6187	roulin	A_East	na	NA	NA
Meg1	562	13/10/2021	19-20/10	2021-12-27	42	vrn6	39.6359	21.6187	roulin	A_East	na	NA	NA
Meg1	563	13/10/2021	16-18/10	2021-12-27	42	vrn6	39.6359	21.6187	roulin	A_East	na	NA	NA
Meg1	564	13/10/2021	16-18/10	2021-12-27	42	vrn6	39.6359	21.6187	roulin	A_East	na	NA	NA
Meg1	565	13/10/2021	16-18/10	2022-01-10	56	vrn8	39.6359	21.6187	roulin	A_East	2022-05-26	136	192
Meg1	566	13/10/2021	16-18/10	2022-01-10	56	vrn8	39.6359	21.6187	roulin	A_East	2022-03-31	80	136
Meg1	567	13/10/2021	16-18/10	2022-01-10	56	vrn8	39.6359	21.6187	roulin	A_East	na	NA	NA
Meg1	568	13/10/2021	16-18/10	2022-01-24	70	vrn10	39.6359	21.6187	roulin	A_East	2022-04-18	84	154
Meg1	569	13/10/2021	16-18/10	2022-01-24	70	vrn10	39.6359	21.6187	roulin	A_East	na	NA	NA
Meg1	570	13/10/2021	16-18/10	2022-01-24	70	vrn10	39.6359	21.6187	roulin	A_East	na	NA	NA
BdTR8i	571	13/10/2021	16-18/10	2021-10-29	14	vrn2	37.1089	34.0714	Gordon_et_al_2017	A_East	2022-02-27	121	135
BdTR8i	572	13/10/2021	16-18/10	2021-10-29	14	vrn2	37.1089	34.0714	Gordon_et_al_2017	A_East	2022-02-21	115	129
BdTR8i	573	13/10/2021	16-18/10	2021-10-29	14	vrn2	37.1089	34.0714	Gordon_et_al_2017	A_East	2022-03-29	151	165
BdTR8i	574	13/10/2021	16-18/10	2021-12-13	28	vrn4	37.1089	34.0714	Gordon_et_al_2017	A_East	2022-03-21	98	126
BdTR8i	575	13/10/2021	16-18/10	2021-12-13	28	vrn4	37.1089	34.0714	Gordon_et_al_2017	A_East	2022-04-04	112	140
BdTR8i	576	13/10/2021	16-18/10	2021-12-13	28	vrn4	37.1089	34.0714	Gordon_et_al_2017	A_East	2022-03-19	96	124
BdTR8i	577	13/10/2021	16-18/10	2021-12-27	42	vrn6	37.1089	34.0714	Gordon_et_al_2017	A_East	2022-03-25	88	130
BdTR8i	578	13/10/2021	16-18/10	2021-12-27	42	vrn6	37.1089	34.0714	Gordon_et_al_2017	A_East	2022-03-31	94	136
BdTR8i	579	13/10/2021	16-18/10	2021-12-27	42	vrn6	37.1089	34.0714	Gordon_et_al_2017	A_East	2022-03-27	90	132
BdTR8i	580	13/10/2021	16-18/10	2022-01-10	56	vrn8	37.1089	34.0714	Gordon_et_al_2017	A_East	2022-03-29	78	134
BdTR8i	581	13/10/2021	16-18/10	2022-01-10	56	vrn8	37.1089	34.0714	Gordon_et_al_2017	A_East	2022-02-27	48	104
BdTR8i	582	13/10/2021	16-18/10	2022-01-10	56	vrn8	37.1089	34.0714	Gordon_et_al_2017	A_East	2022-03-21	70	126
BdTR8i	583	13/10/2021	16-18/10	2022-01-24	70	vrn10	37.1089	34.0714	Gordon_et_al_2017	A_East	2022-03-25	60	130
BdTR8i	584	13/10/2021	16-18/10	2022-01-24	70	vrn10	37.1089	34.0714	Gordon_et_al_2017	A_East	2022-04-22	88	158
BdTR8i	585	13/10/2021	16-18/10	2022-01-24	70	vrn10	37.1089	34.0714	Gordon_et_al_2017	A_East	2022-04-14	80	150
Myt1	586	13/10/2021	16-18/10	2021-10-29	14	vrn2	38.695	20.9062	roulin	A_East	na	NA	NA
Myt1	587	13/10/2021	19-20/10	2021-10-29	14	vrn2	38.695	20.9062	roulin	A_East	na	NA	NA
Myt1	588	13/10/2021	19-20/10	2021-10-29	14	vrn2	38.695	20.9062	roulin	A_East	2022-05-28	211	225
Myt1	589	13/10/2021	23-25/10	2021-12-13	28	vrn4	38.695	20.9062	roulin	A_East	na	NA	NA
Myt1	590	13/10/2021	21-22/10	2021-12-13	28	vrn4	38.695	20.9062	roulin	A_East	na	NA	NA
Myt1	591	13/10/2021	19-20/10	2021-12-13	28	vrn4	38.695	20.9062	roulin	A_East	na	NA	NA
Myt1	592	13/10/2021	21-22/10	2021-12-27	42	vrn6	38.695	20.9062	roulin	A_East	na	NA	NA
Myt1	593	13/10/2021	19-20/10	2021-12-27	42	vrn6	38.695	20.9062	roulin	A_East	na	NA	NA
Myt1	594	13/10/2021	23-25/10	2021-12-27	42	vrn6	38.695	20.9062	roulin	A_East	na	NA	NA
Myt1	595	13/10/2021	21-22/10	2022-01-10	56	vrn8	38.695	20.9062	roulin	A_East	na	NA	NA
Myt1	596	13/10/2021	21-22/10	2022-01-10	56	vrn8	38.695	20.9062	roulin	A_East	2022-03-13	62	118
Myt1	597	13/10/2021	21-22/10	2022-01-10	56	vrn8	38.695	20.9062	roulin	A_East	2022-04-18	98	154
Myt1	598	13/10/2021	16-18/10	2022-01-24	70	vrn10	38.695	20.9062	roulin	A_East	na	NA	NA
Myt1	599	13/10/2021	21-22/10	2022-01-24	70	vrn10	38.695	20.9062	roulin	A_East	2022-04-14	80	150
Myt1	600	13/10/2021	21-22/10	2022-01-24	70	vrn10	38.695	20.9062	roulin	A_East	2022-05-02	98	168
Syv2	601	13/10/2021	16-18/10	2021-10-29	14	vrn2	39.4288	20.2557	roulin	A_East	2022-03-07	129	143
Syv2	602	13/10/2021	23-25/10	2021-10-29	14	vrn2	39.4288	20.2557	roulin	A_East	2022-03-17	139	153
Syv2	603	13/10/2021	16-18/10	2021-10-29	14	vrn2	39.4288	20.2557	roulin	A_East	2022-03-11	133	147
Syv2	604	13/10/2021	21-22/10	2021-12-13	28	vrn4	39.4288	20.2557	roulin	A_East	2022-03-27	104	132
Syv2	605	13/10/2021	21-22/10	2021-12-13	28	vrn4	39.4288	20.2557	roulin	A_East	2022-03-17	94	122
Syv2	606	13/10/2021	19-20/10	2021-12-13	28	vrn4	39.4288	20.2557	roulin	A_East	2022-03-19	96	124
Syv2	607	13/10/2021	21-22/10	2021-12-27	42	vrn6	39.4288	20.2557	roulin	A_East	2022-04-06	100	142
Syv2	608	13/10/2021	28-29/10	2021-11-29	42	vrn6	39.4288	20.2557	roulin	A_East	2022-05-12	164	206
Syv2	609	13/10/2021	2021-01-11	2021-11-29	42	vrn6	39.4288	20.2557	roulin	A_East	2022-04-24	146	188
Syv2	610	13/10/2021	NA			vrn8	39.4288	20.2557	roulin	A_East	na	NA	NA
Syv2	611	13/10/2021	16-18/10	2022-01-10	56	vrn8	39.4288	20.2557	roulin	A_East	2022-04-08	88	144
Syv2	612	13/10/2021	26-27/10	2021-11-29	56	vrn8	39.4288	20.2557	roulin	A_East	na	NA	NA
Syv2	613	13/10/2021	26-27/10	2021-11-29	70	vrn10	39.4288	20.2557	roulin	A_East	2022-05-10	162	232
Syv2	614	13/10/2021	19-20/10	2022-01-24	70	vrn10	39.4288	20.2557	roulin	A_East	2022-05-26	122	192
Syv2	615	13/10/2021	16-18/10	2022-01-24	70	vrn10	39.4288	20.2557	roulin	A_East	2022-04-02	68	138
Vyt1	616	13/10/2021	16-18/10	2021-10-29	14	vrn2	37.6499	22.176	roulin	A_East	na	NA	NA
Vyt1	617	13/10/2021	16-18/10	2021-10-29	14	vrn2	37.6499	22.176	roulin	A_East	na	NA	NA
Vyt1	618	13/10/2021	16-18/10	2021-10-29	14	vrn2	37.6499	22.176	roulin	A_East	na	NA	NA
Vyt1	619	13/10/2021	19-20/10	2021-12-13	28	vrn4	37.6499	22.176	roulin	A_East	na	NA	NA
Vyt1	620	13/10/2021	16-18/10	2021-12-13	28	vrn4	37.6499	22.176	roulin	A_East	na	NA	NA
Vyt1	621	13/10/2021	16-18/10	2021-12-13	28	vrn4	37.6499	22.176	roulin	A_East	na	NA	NA
Vyt1	622	13/10/2021	16-18/10	2021-12-27	42	vrn6	37.6499	22.176	roulin	A_East	na	NA	NA
Vyt1	623	13/10/2021	16-18/10	2021-12-27	42	vrn6	37.6499	22.176	roulin	A_East	na	NA	NA
Vyt1	624	13/10/2021	16-18/10	2021-12-27	42	vrn6	37.6499	22.176	roulin	A_East	na	NA	NA
Vyt1	625	13/10/2021	16-18/10	2022-01-10	56	vrn8	37.6499	22.176	roulin	A_East	2022-05-12	122	178
Vyt1	626	13/10/2021	16-18/10	2022-01-10	56	vrn8	37.6499	22.176	roulin	A_East	2022-03-31	80	136
Vyt1	627	13/10/2021	16-18/10	2022-01-10	56	vrn8	37.6499	22.176	roulin	A_East	2022-04-28	108	164
Vyt1	628	13/10/2021	16-18/10	2022-01-24	70	vrn10	37.6499	22.176	roulin	A_East	na	NA	NA
Vyt1	629	13/10/2021	16-18/10	2022-01-24	70	vrn10	37.6499	22.176	roulin	A_East	2022-04-20	86	156
Vyt1	630	13/10/2021	16-18/10	2022-01-24	70	vrn10	37.6499	22.176	roulin	A_East	na	NA	NA
Meg2	631	13/10/2021	16-18/10	2021-10-29	14	vrn2	39.6313	21.6185	roulin	A_East	na	NA	NA
Meg2	632	13/10/2021	16-18/10	2021-10-29	14	vrn2	39.6313	21.6185	roulin	A_East	na	NA	NA
Meg2	633	13/10/2021	16-18/10	2021-10-29	14	vrn2	39.6313	21.6185	roulin	A_East	na	NA	NA
Meg2	634	13/10/2021	16-18/10	2021-12-13	28	vrn4	39.6313	21.6185	roulin	A_East	na	NA	NA
Meg2	635	13/10/2021	16-18/10	2021-12-13	28	vrn4	39.6313	21.6185	roulin	A_East	na	NA	NA
Meg2	636	13/10/2021	16-18/10	2021-12-13	28	vrn4	39.6313	21.6185	roulin	A_East	na	NA	NA
Meg2	637	13/10/2021	16-18/10	2021-12-27	42	vrn6	39.6313	21.6185	roulin	A_East	na	NA	NA
Meg2	638	13/10/2021	16-18/10	2021-12-27	42	vrn6	39.6313	21.6185	roulin	A_East	na	NA	NA
Meg2	639	13/10/2021	16-18/10	2021-12-27	42	vrn6	39.6313	21.6185	roulin	A_East	na	NA	NA
Meg2	640	13/10/2021	16-18/10	2022-01-10	56	vrn8	39.6313	21.6185	roulin	A_East	na	NA	NA
Meg2	641	13/10/2021	16-18/10	2022-01-10	56	vrn8	39.6313	21.6185	roulin	A_East	na	NA	NA
Meg2	642	13/10/2021	16-18/10	2022-01-10	56	vrn8	39.6313	21.6185	roulin	A_East	na	NA	NA
Meg2	643	13/10/2021	16-18/10	2022-01-24	70	vrn10	39.6313	21.6185	roulin	A_East	2022-04-26	92	162
Meg2	644	13/10/2021	16-18/10	2022-01-24	70	vrn10	39.6313	21.6185	roulin	A_East	2022-05-04	100	170
Meg2	645	13/10/2021	16-18/10	2022-01-24	70	vrn10	39.6313	21.6185	roulin	A_East	2022-05-04	100	170
Myt2	646	13/10/2021	26-27/10	2021-11-29	14	vrn2	38.6968	20.9091	roulin	A_East	na	NA	NA
Myt2	647	13/10/2021	16-17/11	2021-11-29	14	vrn2	38.6968	20.9091	roulin	A_East	na	NA	NA
Myt2	648	13/10/2021	23-25/10	2021-10-29	14	vrn2	38.6968	20.9091	roulin	A_East	na	NA	NA
Myt2	649	13/10/2021	2021-01-11	2021-11-29	28	vrn4	38.6968	20.9091	roulin	A_East	na	NA	NA
Myt2	650	13/10/2021	2021-01-11	2021-11-29	28	vrn4	38.6968	20.9091	roulin	A_East	na	NA	NA
Myt2	651	13/10/2021	2021-01-11	2021-11-29	28	vrn4	38.6968	20.9091	roulin	A_East	na	NA	NA
Myt2	652	13/10/2021	21-22/10	2021-12-27	42	vrn6	38.6968	20.9091	roulin	A_East	na	NA	NA
Myt2	653	13/10/2021	23-25/10	2021-12-27	42	vrn6	38.6968	20.9091	roulin	A_East	na	NA	NA
Myt2	654	13/10/2021	2-3/11/21	2021-11-29	42	vrn6	38.6968	20.9091	roulin	A_East	na	NA	NA
Myt2	655	13/10/2021	2021-01-11	2021-11-29	56	vrn8	38.6968	20.9091	roulin	A_East	na	NA	NA
Myt2	656	13/10/2021	28-29/10	2021-11-29	56	vrn8	38.6968	20.9091	roulin	A_East	na	NA	NA
Myt2	657	13/10/2021	2011-06-08	2021-11-29	56	vrn8	38.6968	20.9091	roulin	A_East	na	NA	NA
Myt2	658	13/10/2021	2021-01-11	2021-11-29	70	vrn10	38.6968	20.9091	roulin	A_East	2022-05-14	166	236
Myt2	659	13/10/2021	28-29/10	2021-11-29	70	vrn10	38.6968	20.9091	roulin	A_East	2022-05-18	170	240
Myt2	660	13/10/2021	2021-01-11	2021-11-29	70	vrn10	38.6968	20.9091	roulin	A_East	na	NA	NA
Tek-4	661	13/10/2021	NA			vrn2	41.0111	27.5191	Gordon_et_al_2017	A_East	na	NA	NA
Tek-4	662	13/10/2021	16-18/10	2021-10-29	14	vrn2	41.0111	27.5191	Gordon_et_al_2017	A_East	na	NA	NA
Tek-4	663	13/10/2021	16-18/10	2021-10-29	14	vrn2	41.0111	27.5191	Gordon_et_al_2017	A_East	na	NA	NA
Tek-4	664	13/10/2021	16-18/10	2021-12-13	28	vrn4	41.0111	27.5191	Gordon_et_al_2017	A_East	na	NA	NA
Tek-4	665	13/10/2021	16-18/10	2021-12-13	28	vrn4	41.0111	27.5191	Gordon_et_al_2017	A_East	na	NA	NA
Tek-4	666	13/10/2021	16-18/10	2021-12-13	28	vrn4	41.0111	27.5191	Gordon_et_al_2017	A_East	na	NA	NA
Tek-4	667	13/10/2021	16-18/10	2021-12-27	42	vrn6	41.0111	27.5191	Gordon_et_al_2017	A_East	na	NA	NA
Tek-4	668	13/10/2021	16-18/10	2021-12-27	42	vrn6	41.0111	27.5191	Gordon_et_al_2017	A_East	2022-04-30	124	166
Tek-4	669	13/10/2021	16-18/10	2021-12-27	42	vrn6	41.0111	27.5191	Gordon_et_al_2017	A_East	na	NA	NA
Tek-4	670	13/10/2021	16-18/10	2022-01-10	56	vrn8	41.0111	27.5191	Gordon_et_al_2017	A_East	2022-05-06	116	172
Tek-4	671	13/10/2021	16-18/10	2022-01-10	56	vrn8	41.0111	27.5191	Gordon_et_al_2017	A_East	2022-04-18	98	154
Tek-4	672	13/10/2021	16-18/10	2022-01-10	56	vrn8	41.0111	27.5191	Gordon_et_al_2017	A_East	2022-05-26	136	192
Tek-4	673	13/10/2021	16-18/10	2022-01-24	70	vrn10	41.0111	27.5191	Gordon_et_al_2017	A_East	2022-04-28	94	164
Tek-4	674	13/10/2021	16-18/10	2022-01-24	70	vrn10	41.0111	27.5191	Gordon_et_al_2017	A_East	2022-04-18	84	154
Tek-4	675	13/10/2021	16-18/10	2022-01-24	70	vrn10	41.0111	27.5191	Gordon_et_al_2017	A_East	na	NA	NA
G33i6	676	13/10/2021	16-18/10	2021-10-29	14	vrn2	41.7499	45.2106	67Gordon	A_East	na	NA	NA
G33i6	677	13/10/2021	16-18/10	2021-10-29	14	vrn2	41.7499	45.2106	67Gordon	A_East	na	NA	NA
G33i6	678	13/10/2021	16-18/10	2021-10-29	14	vrn2	41.7499	45.2106	67Gordon	A_East	na	NA	NA
G33i6	679	13/10/2021	16-18/10	2021-12-13	28	vrn4	41.7499	45.2106	67Gordon	A_East	na	NA	NA
G33i6	680	13/10/2021	16-18/10	2021-12-13	28	vrn4	41.7499	45.2106	67Gordon	A_East	na	NA	NA
G33i6	681	13/10/2021	16-18/10	2021-12-13	28	vrn4	41.7499	45.2106	67Gordon	A_East	na	NA	NA
G33i6	682	13/10/2021	16-18/10	2021-12-27	42	vrn6	41.7499	45.2106	67Gordon	A_East	na	NA	NA
G33i6	683	13/10/2021	16-18/10	2021-12-27	42	vrn6	41.7499	45.2106	67Gordon	A_East	na	NA	NA
G33i6	684	13/10/2021	16-18/10	2021-12-27	42	vrn6	41.7499	45.2106	67Gordon	A_East	na	NA	NA
G33i6	685	13/10/2021	16-18/10	2022-01-10	56	vrn8	41.7499	45.2106	67Gordon	A_East	2022-04-26	106	162
G33i6	686	13/10/2021	16-18/10	2022-01-10	56	vrn8	41.7499	45.2106	67Gordon	A_East	2022-03-29	78	134
G33i6	687	13/10/2021	16-18/10	2022-01-10	56	vrn8	41.7499	45.2106	67Gordon	A_East	2022-04-20	100	156
G33i6	688	13/10/2021	16-18/10	2022-01-24	70	vrn10	41.7499	45.2106	67Gordon	A_East	2022-05-02	98	168
G33i6	689	13/10/2021	16-18/10	2022-01-24	70	vrn10	41.7499	45.2106	67Gordon	A_East	2022-04-18	84	154
G33i6	690	13/10/2021	16-18/10	2022-01-24	70	vrn10	41.7499	45.2106	67Gordon	A_East	2022-05-22	118	188
Veg12	691	13/10/2021	19-20/10	2021-10-29	14	vrn2	40.7359	21.7473	roulin	A_East	na	NA	NA
Veg12	692	13/10/2021	19-20/10	2021-10-29	14	vrn2	40.7359	21.7473	roulin	A_East	na	NA	NA
Veg12	693	13/10/2021	19-20/10	2021-10-29	14	vrn2	40.7359	21.7473	roulin	A_East	na	NA	NA
Veg12	694	13/10/2021	28-29/10	2021-11-29	28	vrn4	40.7359	21.7473	roulin	A_East	na	NA	NA
Veg12	695	13/10/2021	21-22/10	2021-12-13	28	vrn4	40.7359	21.7473	roulin	A_East	na	NA	NA
Veg12	696	13/10/2021	23-25/10	2021-12-13	28	vrn4	40.7359	21.7473	roulin	A_East	na	NA	NA
Veg12	697	13/10/2021	21-22/10	2021-12-27	42	vrn6	40.7359	21.7473	roulin	A_East	na	NA	NA
Veg12	698	13/10/2021	21-22/10	2021-12-27	42	vrn6	40.7359	21.7473	roulin	A_East	na	NA	NA
Veg12	699	13/10/2021	21-22/10	2021-12-27	42	vrn6	40.7359	21.7473	roulin	A_East	na	NA	NA
Veg12	700	13/10/2021	21-22/10	2022-01-10	56	vrn8	40.7359	21.7473	roulin	A_East	na	NA	NA
Veg12	701	13/10/2021	19-20/10	2022-01-10	56	vrn8	40.7359	21.7473	roulin	A_East	na	NA	NA
Veg12	702	13/10/2021	19-20/10	2022-01-10	56	vrn8	40.7359	21.7473	roulin	A_East	na	NA	NA
Veg12	703	13/10/2021	21-22/10	2022-01-24	70	vrn10	40.7359	21.7473	roulin	A_East	na	NA	NA
Veg12	704	13/10/2021	21-22/10	2022-01-24	70	vrn10	40.7359	21.7473	roulin	A_East	na	NA	NA
Veg12	705	13/10/2021	19-20/10	2022-01-24	70	vrn10	40.7359	21.7473	roulin	A_East	na	NA	NA
BdTR7a	706	13/10/2021	16-18/10	2021-10-29	14	vrn2	39.7482	34.6503	Gordon_et_al_2017	A_East	2022-02-09	103	117
BdTR7a	707	13/10/2021	16-18/10	2021-10-29	14	vrn2	39.7482	34.6503	Gordon_et_al_2017	A_East	2022-02-23	117	131
BdTR7a	708	13/10/2021	16-18/10	2021-10-29	14	vrn2	39.7482	34.6503	Gordon_et_al_2017	A_East	2022-02-25	119	133
BdTR7a	709	13/10/2021	16-18/10	2021-12-13	28	vrn4	39.7482	34.6503	Gordon_et_al_2017	A_East	2022-03-19	96	124
BdTR7a	710	13/10/2021	16-18/10	2021-12-13	28	vrn4	39.7482	34.6503	Gordon_et_al_2017	A_East	2022-03-17	94	122
BdTR7a	711	13/10/2021	16-18/10	2021-12-13	28	vrn4	39.7482	34.6503	Gordon_et_al_2017	A_East	2022-03-09	86	114
BdTR7a	712	13/10/2021	16-18/10	2021-12-27	42	vrn6	39.7482	34.6503	Gordon_et_al_2017	A_East	2022-04-04	98	140
BdTR7a	713	13/10/2021	16-18/10	2021-12-27	42	vrn6	39.7482	34.6503	Gordon_et_al_2017	A_East	2022-03-09	72	114
BdTR7a	714	13/10/2021	16-18/10	2021-12-27	42	vrn6	39.7482	34.6503	Gordon_et_al_2017	A_East	2022-04-02	96	138
BdTR7a	715	13/10/2021	16-18/10	2022-01-10	56	vrn8	39.7482	34.6503	Gordon_et_al_2017	A_East	2022-03-23	72	128
BdTR7a	716	13/10/2021	16-18/10	2022-01-10	56	vrn8	39.7482	34.6503	Gordon_et_al_2017	A_East	2022-04-14	94	150
BdTR7a	717	13/10/2021	16-18/10	2022-01-10	56	vrn8	39.7482	34.6503	Gordon_et_al_2017	A_East	2022-03-27	76	132
BdTR7a	718	13/10/2021	16-18/10	2022-01-24	70	vrn10	39.7482	34.6503	Gordon_et_al_2017	A_East	2022-04-04	70	140
BdTR7a	719	13/10/2021	16-18/10	2022-01-24	70	vrn10	39.7482	34.6503	Gordon_et_al_2017	A_East	2022-03-27	62	132
BdTR7a	720	13/10/2021	16-18/10	2022-01-24	70	vrn10	39.7482	34.6503	Gordon_et_al_2017	A_East	2022-03-25	60	130
Arm-3G	721	13/10/2021	16-18/10	2021-10-29	14	vrn2	41.1667	44.8833	67Gordon	B_East	na	NA	NA
Arm-3G	722	13/10/2021	16-18/10	2021-10-29	14	vrn2	41.1667	44.8833	67Gordon	B_East	na	NA	NA
Arm-3G	723	13/10/2021	16-18/10	2021-10-29	14	vrn2	41.1667	44.8833	67Gordon	B_East	na	NA	NA
Arm-3G	724	13/10/2021	16-18/10	2021-12-13	28	vrn4	41.1667	44.8833	67Gordon	B_East	na	NA	NA
Arm-3G	725	13/10/2021	16-18/10	2021-12-13	28	vrn4	41.1667	44.8833	67Gordon	B_East	na	NA	NA
Arm-3G	726	13/10/2021	16-18/10	2021-12-13	28	vrn4	41.1667	44.8833	67Gordon	B_East	na	NA	NA
Arm-3G	727	13/10/2021	16-18/10	2021-12-27	42	vrn6	41.1667	44.8833	67Gordon	B_East	2022-04-22	116	158
Arm-3G	728	13/10/2021	16-18/10	2021-12-27	42	vrn6	41.1667	44.8833	67Gordon	B_East	2022-03-19	82	124
Arm-3G	729	13/10/2021	16-18/10	2021-12-27	42	vrn6	41.1667	44.8833	67Gordon	B_East	2022-03-29	92	134
Arm-3G	730	13/10/2021	16-18/10	2022-01-10	56	vrn8	41.1667	44.8833	67Gordon	B_East	2022-03-13	62	118
Arm-3G	731	13/10/2021	16-18/10	2022-01-10	56	vrn8	41.1667	44.8833	67Gordon	B_East	2022-03-01	50	106
Arm-3G	732	13/10/2021	16-18/10	2022-01-10	56	vrn8	41.1667	44.8833	67Gordon	B_East	2022-03-13	62	118
Arm-3G	733	13/10/2021	16-18/10	2022-01-24	70	vrn10	41.1667	44.8833	67Gordon	B_East	2022-03-09	44	114
Arm-3G	734	13/10/2021	16-18/10	2022-01-24	70	vrn10	41.1667	44.8833	67Gordon	B_East	2022-03-03	38	108
Arm-3G	735	13/10/2021	16-18/10	2022-01-24	70	vrn10	41.1667	44.8833	67Gordon	B_East	2022-03-03	38	108
Arm-3i	736	13/10/2021	16-18/10	2021-10-29	14	vrn2	41.1667	44.8833	67Gordon	B_East	na	NA	NA
Arm-3i	737	13/10/2021	16-18/10	2021-10-29	14	vrn2	41.1667	44.8833	67Gordon	B_East	na	NA	NA
Arm-3i	738	13/10/2021	16-18/10	2021-10-29	14	vrn2	41.1667	44.8833	67Gordon	B_East	na	NA	NA
Arm-3i	739	13/10/2021	16-18/10	2021-12-13	28	vrn4	41.1667	44.8833	67Gordon	B_East	2022-05-16	154	182
Arm-3i	740	13/10/2021	16-18/10	2021-12-13	28	vrn4	41.1667	44.8833	67Gordon	B_East	na	NA	NA
Arm-3i	741	13/10/2021	16-18/10	2021-12-13	28	vrn4	41.1667	44.8833	67Gordon	B_East	na	NA	NA
Arm-3i	742	13/10/2021	16-18/10	2021-12-27	42	vrn6	41.1667	44.8833	67Gordon	B_East	2022-04-22	116	158
Arm-3i	743	13/10/2021	16-18/10	2021-12-27	42	vrn6	41.1667	44.8833	67Gordon	B_East	2022-05-16	140	182
Arm-3i	744	13/10/2021	16-18/10	2021-12-27	42	vrn6	41.1667	44.8833	67Gordon	B_East	2022-05-08	132	174
Arm-3i	745	13/10/2021	16-18/10	2022-01-10	56	vrn8	41.1667	44.8833	67Gordon	B_East	2022-02-25	46	102
Arm-3i	746	13/10/2021	16-18/10	2022-01-10	56	vrn8	41.1667	44.8833	67Gordon	B_East	2022-03-13	62	118
Arm-3i	747	13/10/2021	16-18/10	2022-01-10	56	vrn8	41.1667	44.8833	67Gordon	B_East	2022-02-27	48	104
Arm-3i	748	13/10/2021	16-18/10	2022-01-24	70	vrn10	41.1667	44.8833	67Gordon	B_East	2022-03-01	36	106
Arm-3i	749	13/10/2021	16-18/10	2022-01-24	70	vrn10	41.1667	44.8833	67Gordon	B_East	2022-03-01	36	106
Arm-3i	750	13/10/2021	16-18/10	2022-01-24	70	vrn10	41.1667	44.8833	67Gordon	B_East	2022-03-03	38	108
Adi-4	751	13/10/2021	16-18/10	2021-10-29	14	vrn2	37.7707	38.3523	67Gordon	B_East	2022-05-04	187	201
Adi-4	752	13/10/2021	16-18/10	2021-10-29	14	vrn2	37.7707	38.3523	67Gordon	B_East	2022-04-26	179	193
Adi-4	753	13/10/2021	16-18/10	2021-10-29	14	vrn2	37.7707	38.3523	67Gordon	B_East	2022-04-30	183	197
Adi-4	754	13/10/2021	16-18/10	2021-12-13	28	vrn4	37.7707	38.3523	67Gordon	B_East	2022-05-14	152	180
Adi-4	755	13/10/2021	16-18/10	2021-12-13	28	vrn4	37.7707	38.3523	67Gordon	B_East	na	NA	NA
Adi-4	756	13/10/2021	16-18/10	2021-12-13	28	vrn4	37.7707	38.3523	67Gordon	B_East	2022-04-22	130	158
Adi-4	757	13/10/2021	16-18/10	2021-12-27	42	vrn6	37.7707	38.3523	67Gordon	B_East	2022-02-01	36	78
Adi-4	758	13/10/2021	16-18/10	2021-12-27	42	vrn6	37.7707	38.3523	67Gordon	B_East	2022-02-09	44	86
Adi-4	759	13/10/2021	16-18/10	2021-12-27	42	vrn6	37.7707	38.3523	67Gordon	B_East	2022-02-01	36	78
Adi-4	760	13/10/2021	16-18/10	2022-01-10	56	vrn8	37.7707	38.3523	67Gordon	B_East	2022-02-05	26	82
Adi-4	761	13/10/2021	16-18/10	2022-01-10	56	vrn8	37.7707	38.3523	67Gordon	B_East	2022-02-05	26	82
Adi-4	762	13/10/2021	16-18/10	2022-01-10	56	vrn8	37.7707	38.3523	67Gordon	B_East	2022-02-05	26	82
Adi-4	763	13/10/2021	16-18/10	2022-01-24	70	vrn10	37.7707	38.3523	67Gordon	B_East	2022-02-19	26	96
Adi-4	764	13/10/2021	16-18/10	2022-01-24	70	vrn10	37.7707	38.3523	67Gordon	B_East	2022-02-23	30	100
Adi-4	765	13/10/2021	16-18/10	2022-01-24	70	vrn10	37.7707	38.3523	67Gordon	B_East	2022-02-21	28	98
BdTR13N	766	13/10/2021	16-18/10	2021-10-29	14	vrn2	36.7665	44.5352	67Gordon	B_East	2022-03-27	149	163
BdTR13N	767	13/10/2021	16-18/10	2021-10-29	14	vrn2	36.7665	44.5352	67Gordon	B_East	2022-03-09	131	145
BdTR13N	768	13/10/2021	16-18/10	2021-10-29	14	vrn2	36.7665	44.5352	67Gordon	B_East	2022-01-28	91	105
BdTR13N	769	13/10/2021	16-18/10	2021-12-13	28	vrn4	36.7665	44.5352	67Gordon	B_East	2022-01-20	38	66
BdTR13N	770	13/10/2021	16-18/10	2021-12-13	28	vrn4	36.7665	44.5352	67Gordon	B_East	2022-01-10	28	56
BdTR13N	771	13/10/2021	16-18/10	2021-12-13	28	vrn4	36.7665	44.5352	67Gordon	B_East	na	NA	NA
BdTR13N	772	13/10/2021	16-18/10	2021-12-27	42	vrn6	36.7665	44.5352	67Gordon	B_East	2022-01-20	24	66
BdTR13N	773	13/10/2021	16-18/10	2021-12-27	42	vrn6	36.7665	44.5352	67Gordon	B_East	2022-01-20	24	66
BdTR13N	774	13/10/2021	16-18/10	2021-12-27	42	vrn6	36.7665	44.5352	67Gordon	B_East	2022-01-26	30	72
BdTR13N	775	13/10/2021	16-18/10	2022-01-10	56	vrn8	36.7665	44.5352	67Gordon	B_East	2022-02-03	24	80
BdTR13N	776	13/10/2021	16-18/10	2022-01-10	56	vrn8	36.7665	44.5352	67Gordon	B_East	2022-01-30	20	76
BdTR13N	777	13/10/2021	16-18/10	2022-01-10	56	vrn8	36.7665	44.5352	67Gordon	B_East	2022-02-01	22	78
BdTR13N	778	13/10/2021	16-18/10	2022-01-24	70	vrn10	36.7665	44.5352	67Gordon	B_East	2022-02-15	22	92
BdTR13N	779	13/10/2021	16-18/10	2022-01-24	70	vrn10	36.7665	44.5352	67Gordon	B_East	2022-02-15	22	92
BdTR13N	780	13/10/2021	16-18/10	2022-01-24	70	vrn10	36.7665	44.5352	67Gordon	B_East	2022-02-13	20	90
BdTR10D	781	13/10/2021	16-18/10	2021-10-29	14	vrn2	40.3936	32.9854	67Gordon	B_East	2022-03-29	151	165
BdTR10D	782	13/10/2021	16-18/10	2021-10-29	14	vrn2	40.3936	32.9854	67Gordon	B_East	2022-03-29	151	165
BdTR10D	783	13/10/2021	16-18/10	2021-10-29	14	vrn2	40.3936	32.9854	67Gordon	B_East	2022-05-08	191	205
BdTR10D	784	13/10/2021	16-18/10	2021-12-13	28	vrn4	40.3936	32.9854	67Gordon	B_East	2022-02-05	54	82
BdTR10D	785	13/10/2021	16-18/10	2021-12-13	28	vrn4	40.3936	32.9854	67Gordon	B_East	2022-04-22	130	158
BdTR10D	786	13/10/2021	16-18/10	2021-12-13	28	vrn4	40.3936	32.9854	67Gordon	B_East	2022-03-07	84	112
BdTR10D	787	13/10/2021	16-18/10	2021-12-27	42	vrn6	40.3936	32.9854	67Gordon	B_East	2022-01-24	28	70
BdTR10D	788	13/10/2021	16-18/10	2021-12-27	42	vrn6	40.3936	32.9854	67Gordon	B_East	2022-01-28	32	74
BdTR10D	789	13/10/2021	16-18/10	2021-12-27	42	vrn6	40.3936	32.9854	67Gordon	B_East	2022-01-30	34	76
BdTR10D	790	13/10/2021	16-18/10	2022-01-10	56	vrn8	40.3936	32.9854	67Gordon	B_East	2022-02-05	26	82
BdTR10D	791	13/10/2021	16-18/10	2022-01-10	56	vrn8	40.3936	32.9854	67Gordon	B_East	2022-02-11	32	88
BdTR10D	792	13/10/2021	16-18/10	2022-01-10	56	vrn8	40.3936	32.9854	67Gordon	B_East	2022-02-05	26	82
BdTR10D	793	13/10/2021	16-18/10	2022-01-24	70	vrn10	40.3936	32.9854	67Gordon	B_East	2022-02-17	24	94
BdTR10D	794	13/10/2021	16-18/10	2022-01-24	70	vrn10	40.3936	32.9854	67Gordon	B_East	2022-02-23	30	100
BdTR10D	795	13/10/2021	16-18/10	2022-01-24	70	vrn10	40.3936	32.9854	67Gordon	B_East	2022-02-19	26	96
G32i2	796	13/10/2021	16-18/10	2021-10-29	14	vrn2	42.0159	44.5745	67Gordon	B_East	2022-04-30	183	197
G32i2	797	13/10/2021	16-18/10	2021-10-29	14	vrn2	42.0159	44.5745	67Gordon	B_East	na	NA	NA
G32i2	798	13/10/2021	16-18/10	2021-10-29	14	vrn2	42.0159	44.5745	67Gordon	B_East	na	NA	NA
G32i2	799	13/10/2021	NA			vrn4	42.0159	44.5745	67Gordon	B_East	na	NA	NA
G32i2	800	13/10/2021	16-18/10	2021-12-13	28	vrn4	42.0159	44.5745	67Gordon	B_East	2022-04-14	122	150
G32i2	801	13/10/2021	16-18/10	2021-12-13	28	vrn4	42.0159	44.5745	67Gordon	B_East	2022-03-31	108	136
G32i2	802	13/10/2021	16-18/10	2021-12-27	42	vrn6	42.0159	44.5745	67Gordon	B_East	2022-03-03	66	108
G32i2	803	13/10/2021	16-18/10	2021-12-27	42	vrn6	42.0159	44.5745	67Gordon	B_East	na	NA	NA
G32i2	804	13/10/2021	16-18/10	2021-12-27	42	vrn6	42.0159	44.5745	67Gordon	B_East	2022-02-07	42	84
G32i2	805	13/10/2021	16-18/10	2022-01-10	56	vrn8	42.0159	44.5745	67Gordon	B_East	2022-03-09	58	114
G32i2	806	13/10/2021	16-18/10	2022-01-10	56	vrn8	42.0159	44.5745	67Gordon	B_East	2022-02-17	38	94
G32i2	807	13/10/2021	16-18/10	2022-01-10	56	vrn8	42.0159	44.5745	67Gordon	B_East	2022-02-15	36	92
G32i2	808	13/10/2021	16-18/10	2022-01-24	70	vrn10	42.0159	44.5745	67Gordon	B_East	2022-03-01	36	106
G32i2	809	13/10/2021	16-18/10	2022-01-24	70	vrn10	42.0159	44.5745	67Gordon	B_East	2022-03-01	36	106
G32i2	810	13/10/2021	16-18/10	2022-01-24	70	vrn10	42.0159	44.5745	67Gordon	B_East	2022-03-01	36	106
G34i6	811	13/10/2021	16-18/10	2021-10-29	14	vrn2	41.6764	44.7597	67Gordon	B_East	na	NA	NA
G34i6	812	13/10/2021	16-18/10	2021-10-29	14	vrn2	41.6764	44.7597	67Gordon	B_East	na	NA	NA
G34i6	813	13/10/2021	16-18/10	2021-10-29	14	vrn2	41.6764	44.7597	67Gordon	B_East	na	NA	NA
G34i6	814	13/10/2021	16-18/10	2021-12-13	28	vrn4	41.6764	44.7597	67Gordon	B_East	na	NA	NA
G34i6	815	13/10/2021	16-18/10	2021-12-13	28	vrn4	41.6764	44.7597	67Gordon	B_East	na	NA	NA
G34i6	816	13/10/2021	16-18/10	2021-12-13	28	vrn4	41.6764	44.7597	67Gordon	B_East	na	NA	NA
G34i6	817	13/10/2021	16-18/10	2021-12-27	42	vrn6	41.6764	44.7597	67Gordon	B_East	2022-04-12	106	148
G34i6	818	13/10/2021	16-18/10	2021-12-27	42	vrn6	41.6764	44.7597	67Gordon	B_East	2022-03-25	88	130
G34i6	819	13/10/2021	16-18/10	2021-12-27	42	vrn6	41.6764	44.7597	67Gordon	B_East	2022-04-14	108	150
G34i6	820	13/10/2021	16-18/10	2022-01-10	56	vrn8	41.6764	44.7597	67Gordon	B_East	2022-03-01	50	106
G34i6	821	13/10/2021	16-18/10	2022-01-10	56	vrn8	41.6764	44.7597	67Gordon	B_East	2022-03-05	54	110
G34i6	822	13/10/2021	16-18/10	2022-01-10	56	vrn8	41.6764	44.7597	67Gordon	B_East	2022-03-03	52	108
G34i6	823	13/10/2021	16-18/10	2022-01-24	70	vrn10	41.6764	44.7597	67Gordon	B_East	2022-03-05	40	110
G34i6	824	13/10/2021	16-18/10	2022-01-24	70	vrn10	41.6764	44.7597	67Gordon	B_East	2022-03-05	40	110
G34i6	825	13/10/2021	16-18/10	2022-01-24	70	vrn10	41.6764	44.7597	67Gordon	B_East	2022-03-13	48	118
BdTR12B	826	13/10/2021	16-18/10	2021-10-29	14	vrn2	40.4055	34.6361	67Gordon	B_East	na	NA	NA
BdTR12B	827	13/10/2021	16-18/10	2021-10-29	14	vrn2	40.4055	34.6361	67Gordon	B_East	na	NA	NA
BdTR12B	828	13/10/2021	16-18/10	2021-10-29	14	vrn2	40.4055	34.6361	67Gordon	B_East	2022-03-23	145	159
BdTR12B	829	13/10/2021	16-18/10	2021-12-13	28	vrn4	40.4055	34.6361	67Gordon	B_East	2022-03-05	82	110
BdTR12B	830	13/10/2021	16-18/10	2021-12-13	28	vrn4	40.4055	34.6361	67Gordon	B_East	na	NA	NA
BdTR12B	831	13/10/2021	16-18/10	2021-12-13	28	vrn4	40.4055	34.6361	67Gordon	B_East	2022-04-24	132	160
BdTR12B	832	13/10/2021	16-18/10	2021-12-27	42	vrn6	40.4055	34.6361	67Gordon	B_East	2022-02-11	46	88
BdTR12B	833	13/10/2021	16-18/10	2021-12-27	42	vrn6	40.4055	34.6361	67Gordon	B_East	2022-01-30	34	76
BdTR12B	834	13/10/2021	16-18/10	2021-12-27	42	vrn6	40.4055	34.6361	67Gordon	B_East	2022-01-24	28	70
BdTR12B	835	13/10/2021	16-18/10	2022-01-10	56	vrn8	40.4055	34.6361	67Gordon	B_East	2022-02-09	30	86
BdTR12B	836	13/10/2021	16-18/10	2022-01-10	56	vrn8	40.4055	34.6361	67Gordon	B_East	2022-02-07	28	84
BdTR12B	837	13/10/2021	16-18/10	2022-01-10	56	vrn8	40.4055	34.6361	67Gordon	B_East	2022-02-13	34	90
BdTR12B	838	13/10/2021	16-18/10	2022-01-24	70	vrn10	40.4055	34.6361	67Gordon	B_East	2022-02-21	28	98
BdTR12B	839	13/10/2021	16-18/10	2022-01-24	70	vrn10	40.4055	34.6361	67Gordon	B_East	2022-02-25	32	102
BdTR12B	840	13/10/2021	16-18/10	2022-01-24	70	vrn10	40.4055	34.6361	67Gordon	B_East	2022-02-19	26	96
BdTR12c	841	13/10/2021	16-18/10	2021-10-29	14	vrn2	39.7482	34.6503	Gordon_et_al_2017	B_East	na	NA	NA
BdTR12c	842	13/10/2021	16-18/10	2021-10-29	14	vrn2	39.7482	34.6503	Gordon_et_al_2017	B_East	2022-02-21	115	129
BdTR12c	843	13/10/2021	16-18/10	2021-10-29	14	vrn2	39.7482	34.6503	Gordon_et_al_2017	B_East	na	NA	NA
BdTR12c	844	13/10/2021	16-18/10	2021-12-13	28	vrn4	39.7482	34.6503	Gordon_et_al_2017	B_East	na	NA	NA
BdTR12c	845	13/10/2021	16-18/10	2021-12-13	28	vrn4	39.7482	34.6503	Gordon_et_al_2017	B_East	na	NA	NA
BdTR12c	846	13/10/2021	16-18/10	2021-12-13	28	vrn4	39.7482	34.6503	Gordon_et_al_2017	B_East	2022-02-15	64	92
BdTR12c	847	13/10/2021	16-18/10	2021-12-27	42	vrn6	39.7482	34.6503	Gordon_et_al_2017	B_East	2022-01-24	28	70
BdTR12c	848	13/10/2021	16-18/10	2021-12-27	42	vrn6	39.7482	34.6503	Gordon_et_al_2017	B_East	2022-01-28	32	74
BdTR12c	849	13/10/2021	16-18/10	2021-12-27	42	vrn6	39.7482	34.6503	Gordon_et_al_2017	B_East	2022-02-11	46	88
BdTR12c	850	13/10/2021	16-18/10	2022-01-10	56	vrn8	39.7482	34.6503	Gordon_et_al_2017	B_East	2022-02-07	28	84
BdTR12c	851	13/10/2021	16-18/10	2022-01-10	56	vrn8	39.7482	34.6503	Gordon_et_al_2017	B_East	2022-02-13	34	90
BdTR12c	852	13/10/2021	16-18/10	2022-01-10	56	vrn8	39.7482	34.6503	Gordon_et_al_2017	B_East	2022-02-07	28	84
BdTR12c	853	13/10/2021	16-18/10	2022-01-24	70	vrn10	39.7482	34.6503	Gordon_et_al_2017	B_East	2022-02-21	28	98
BdTR12c	854	13/10/2021	16-18/10	2022-01-24	70	vrn10	39.7482	34.6503	Gordon_et_al_2017	B_East	na	NA	NA
BdTR12c	855	13/10/2021	16-18/10	2022-01-24	70	vrn10	39.7482	34.6503	Gordon_et_al_2017	B_East	2022-02-25	32	102
Kah-6	856	13/10/2021	16-18/10	2021-10-29	14	vrn2	37.734	38.5334	67Gordon	B_East	2022-03-03	125	139
Kah-6	857	13/10/2021	16-18/10	2021-10-29	14	vrn2	37.734	38.5334	67Gordon	B_East	2022-01-14	77	91
Kah-6	858	13/10/2021	16-18/10	2021-10-29	14	vrn2	37.734	38.5334	67Gordon	B_East	2022-02-27	121	135
Kah-6	859	13/10/2021	16-18/10	2021-12-13	28	vrn4	37.734	38.5334	67Gordon	B_East	2022-01-30	48	76
Kah-6	860	13/10/2021	16-18/10	2021-12-13	28	vrn4	37.734	38.5334	67Gordon	B_East	2022-01-26	44	72
Kah-6	861	13/10/2021	16-18/10	2021-12-13	28	vrn4	37.734	38.5334	67Gordon	B_East	2022-01-26	44	72
Kah-6	862	13/10/2021	16-18/10	2021-12-27	42	vrn6	37.734	38.5334	67Gordon	B_East	2022-01-26	30	72
Kah-6	863	13/10/2021	16-18/10	2021-12-27	42	vrn6	37.734	38.5334	67Gordon	B_East	2022-01-22	26	68
Kah-6	864	13/10/2021	16-18/10	2021-12-27	42	vrn6	37.734	38.5334	67Gordon	B_East	2022-01-20	24	66
Kah-6	865	13/10/2021	16-18/10	2022-01-10	56	vrn8	37.734	38.5334	67Gordon	B_East	2022-02-07	28	84
Kah-6	866	13/10/2021	16-18/10	2022-01-10	56	vrn8	37.734	38.5334	67Gordon	B_East	2022-02-03	24	80
Kah-6	867	13/10/2021	16-18/10	2022-01-10	56	vrn8	37.734	38.5334	67Gordon	B_East	2022-02-03	24	80
Kah-6	868	13/10/2021	16-18/10	2022-01-24	70	vrn10	37.734	38.5334	67Gordon	B_East	2022-02-17	24	94
Kah-6	869	13/10/2021	16-18/10	2022-01-24	70	vrn10	37.734	38.5334	67Gordon	B_East	2022-02-21	28	98
Kah-6	870	13/10/2021	16-18/10	2022-01-24	70	vrn10	37.734	38.5334	67Gordon	B_East	2022-02-23	30	100
Koz-2	871	13/10/2021	16-18/10	2021-10-29	14	vrn2	38.1523	41.6097	67Gordon	B_East	na	NA	NA
Koz-2	872	13/10/2021	16-18/10	2021-10-29	14	vrn2	38.1523	41.6097	67Gordon	B_East	2022-04-26	179	193
Koz-2	873	13/10/2021	16-18/10	2021-10-29	14	vrn2	38.1523	41.6097	67Gordon	B_East	2022-03-25	147	161
Koz-2	874	13/10/2021	16-18/10	2021-12-13	28	vrn4	38.1523	41.6097	67Gordon	B_East	2022-02-21	70	98
Koz-2	875	13/10/2021	16-18/10	2021-12-13	28	vrn4	38.1523	41.6097	67Gordon	B_East	2022-03-15	92	120
Koz-2	876	13/10/2021	16-18/10	2021-12-13	28	vrn4	38.1523	41.6097	67Gordon	B_East	2022-04-24	132	160
Koz-2	877	13/10/2021	16-18/10	2021-12-27	42	vrn6	38.1523	41.6097	67Gordon	B_East	2022-01-24	28	70
Koz-2	878	13/10/2021	16-18/10	2021-12-27	42	vrn6	38.1523	41.6097	67Gordon	B_East	2022-01-30	34	76
Koz-2	879	13/10/2021	16-18/10	2021-12-27	42	vrn6	38.1523	41.6097	67Gordon	B_East	2022-01-20	24	66
Koz-2	880	13/10/2021	16-18/10	2022-01-10	56	vrn8	38.1523	41.6097	67Gordon	B_East	2022-02-07	28	84
Koz-2	881	13/10/2021	16-18/10	2022-01-10	56	vrn8	38.1523	41.6097	67Gordon	B_East	2022-02-13	34	90
Koz-2	882	13/10/2021	16-18/10	2022-01-10	56	vrn8	38.1523	41.6097	67Gordon	B_East	2022-02-03	24	80
Koz-2	883	13/10/2021	16-18/10	2022-01-24	70	vrn10	38.1523	41.6097	67Gordon	B_East	2022-02-21	28	98
Koz-2	884	13/10/2021	16-18/10	2022-01-24	70	vrn10	38.1523	41.6097	67Gordon	B_East	2022-02-17	24	94
Koz-2	885	13/10/2021	16-18/10	2022-01-24	70	vrn10	38.1523	41.6097	67Gordon	B_East	2022-02-25	32	102
Gaz-7	886	13/10/2021	16-18/10	2021-10-29	14	vrn2	37.1277	37.3908	67Gordon	B_East	2022-04-04	157	171
Gaz-7	887	13/10/2021	16-18/10	2021-10-29	14	vrn2	37.1277	37.3908	67Gordon	B_East	2022-03-23	145	159
Gaz-7	888	13/10/2021	16-18/10	2021-10-29	14	vrn2	37.1277	37.3908	67Gordon	B_East	2022-03-31	153	167
Gaz-7	889	13/10/2021	16-18/10	2021-12-13	28	vrn4	37.1277	37.3908	67Gordon	B_East	2022-02-21	70	98
Gaz-7	890	13/10/2021	16-18/10	2021-12-13	28	vrn4	37.1277	37.3908	67Gordon	B_East	2022-01-22	40	68
Gaz-7	891	13/10/2021	16-18/10	2021-12-13	28	vrn4	37.1277	37.3908	67Gordon	B_East	2022-01-28	46	74
Gaz-7	892	13/10/2021	16-18/10	2021-12-27	42	vrn6	37.1277	37.3908	67Gordon	B_East	2022-01-20	24	66
Gaz-7	893	13/10/2021	16-18/10	2021-12-27	42	vrn6	37.1277	37.3908	67Gordon	B_East	2022-02-03	38	80
Gaz-7	894	13/10/2021	16-18/10	2021-12-27	42	vrn6	37.1277	37.3908	67Gordon	B_East	2022-01-22	26	68
Gaz-7	895	13/10/2021	16-18/10	2022-01-10	56	vrn8	37.1277	37.3908	67Gordon	B_East	2022-02-03	24	80
Gaz-7	896	13/10/2021	16-18/10	2022-01-10	56	vrn8	37.1277	37.3908	67Gordon	B_East	2022-02-03	24	80
Gaz-7	897	13/10/2021	16-18/10	2022-01-10	56	vrn8	37.1277	37.3908	67Gordon	B_East	2022-02-03	24	80
Gaz-7	898	13/10/2021	16-18/10	2022-01-24	70	vrn10	37.1277	37.3908	67Gordon	B_East	2022-02-19	26	96
Gaz-7	899	13/10/2021	16-18/10	2022-01-24	70	vrn10	37.1277	37.3908	67Gordon	B_East	2022-02-21	28	98
Gaz-7	900	13/10/2021	16-18/10	2022-01-24	70	vrn10	37.1277	37.3908	67Gordon	B_East	2022-02-19	26	96
Bd21	901	13/10/2021	16-18/10	2021-10-29	14	vrn2	33.7609	44.4031	Gordon_et_al_2017	B_East	2021-12-11	43	57
Bd21	902	13/10/2021	16-18/10	2021-10-29	14	vrn2	33.7609	44.4031	Gordon_et_al_2017	B_East	2021-12-11	43	57
Bd21	903	13/10/2021	16-18/10	2021-10-29	14	vrn2	33.7609	44.4031	Gordon_et_al_2017	B_East	2021-12-13	45	59
Bd21	904	13/10/2021	16-18/10	2021-12-13	28	vrn4	33.7609	44.4031	Gordon_et_al_2017	B_East	2021-12-19	6	34
Bd21	905	13/10/2021	16-18/10	2021-12-13	28	vrn4	33.7609	44.4031	Gordon_et_al_2017	B_East	2021-12-19	6	34
Bd21	906	13/10/2021	16-18/10	2021-12-13	28	vrn4	33.7609	44.4031	Gordon_et_al_2017	B_East	2021-12-27	14	42
Bd21	907	13/10/2021	16-18/10	2021-12-27	42	vrn6	33.7609	44.4031	Gordon_et_al_2017	B_East	2022-01-18	22	64
Bd21	908	13/10/2021	16-18/10	2021-12-27	42	vrn6	33.7609	44.4031	Gordon_et_al_2017	B_East	2021-12-29	2	44
Bd21	909	13/10/2021	16-18/10	2021-12-27	42	vrn6	33.7609	44.4031	Gordon_et_al_2017	B_East	2021-12-29	2	44
